# Supplementary material for: Unraveling T cell exhaustion in the immune microenvironment of osteosarcoma via single-cell RNA transcriptome
Source: Cancer Immunol Immunother. 2024 Jan 27;73(2):35. doi: 10.1007/s00262-023-03585-2 (PMC10821851; doi:10.1007/s00262-023-03585-2)
Supplement: Supplementary file 8 — Supplementary file8 (XLSX 998 kb) [file 262_2023_3585_MOESM8_ESM.xlsx]

## Sheet: Table S2
	p_val	avg_log2FC	pct.1	pct.2	p_val_adj	cluster	gene
IGHM	0	3.54418	0.799	0.043	0	B cells	IGHM
CD79B	0	3.46748	0.764	0.046	0	B cells	CD79B
CD79A	0	3.33404	0.855	0.034	0	B cells	CD79A
TCL1A	0	3.23806	0.547	0.003	0	B cells	TCL1A
VPREB3	0	2.77437	0.65	0.008	0	B cells	VPREB3
CD37	0	2.64033	0.965	0.409	0	B cells	CD37
MS4A1	0	2.61297	0.523	0.009	0	B cells	MS4A1
PCDH9	0	2.41469	0.453	0.046	0	B cells	PCDH9
FAM129C	0	2.15253	0.553	0.004	0	B cells	FAM129C
AFF3	0	2.10761	0.599	0.024	0	B cells	AFF3
ACSM3	0	2.09717	0.378	0.013	0	B cells	ACSM3
IGLL1	0	2.09688	0.252	0.009	0	B cells	IGLL1
BACH2	0	2.07254	0.522	0.023	0	B cells	BACH2
IGHD	0	2.05267	0.484	0.005	0	B cells	IGHD
NEIL1	0	2.04538	0.465	0.023	0	B cells	NEIL1
SPIB	0	2.02015	0.572	0.012	0	B cells	SPIB
TCF4	0	2.0115	0.74	0.261	0	B cells	TCF4
VPREB1	0	1.98219	0.278	0.002	0	B cells	VPREB1
BCL7A	0	1.91385	0.474	0.033	0	B cells	BCL7A
BANK1	0	1.80191	0.471	0.012	0	B cells	BANK1
PAX5	0	1.79156	0.536	0.003	0	B cells	PAX5
SNHG7	0	1.76316	0.698	0.242	0	B cells	SNHG7
CD52	0	1.76237	0.796	0.232	0	B cells	CD52
CCDC191	0	1.75796	0.317	0.013	0	B cells	CCDC191
TNFRSF13C	0	1.74746	0.424	0.021	0	B cells	TNFRSF13C
RCSD1	0	1.70092	0.588	0.161	0	B cells	RCSD1
BCL11A	0	1.69488	0.55	0.056	0	B cells	BCL11A
LTB	0	1.68695	0.62	0.14	0	B cells	LTB
MDM4	0	1.65097	0.695	0.247	0	B cells	MDM4
HLA-DQB1	0	1.62276	0.893	0.335	0	B cells	HLA-DQB1
HLA-DQA1	0	1.60653	0.797	0.246	0	B cells	HLA-DQA1
CD38	0	1.5538	0.397	0.087	0	B cells	CD38
ARID1B	0	1.54917	0.726	0.329	0	B cells	ARID1B
FOXP1	0	1.54523	0.737	0.299	0	B cells	FOXP1
MSI2	0	1.54133	0.517	0.132	0	B cells	MSI2
CD69	0	1.51745	0.558	0.163	0	B cells	CD69
PNISR	0	1.48809	0.861	0.475	0	B cells	PNISR
RALGPS2	0	1.46616	0.486	0.069	0	B cells	RALGPS2
LIMD2	0	1.46283	0.814	0.289	0	B cells	LIMD2
LHPP	0	1.45139	0.367	0.05	0	B cells	LHPP
NOP53	0	1.41319	0.872	0.465	0	B cells	NOP53
RPS27	0	1.41066	0.994	0.895	0	B cells	RPS27
STRBP	0	1.4006	0.508	0.061	0	B cells	STRBP
TMEM243	0	1.39498	0.621	0.185	0	B cells	TMEM243
CD22	0	1.38033	0.43	0.009	0	B cells	CD22
POU2F2	0	1.34438	0.483	0.139	0	B cells	POU2F2
FCRLA	0	1.33752	0.419	0.007	0	B cells	FCRLA
EZR	0	1.33512	0.795	0.429	0	B cells	EZR
ARPP21	0	1.32154	0.259	0.014	0	B cells	ARPP21
GABPB1-AS1	0	1.30967	0.455	0.12	0	B cells	GABPB1-AS1
RPS11	0	1.30285	0.995	0.851	0	B cells	RPS11
MME	0	1.29334	0.342	0.041	0	B cells	MME
TCF3	0	1.29001	0.433	0.096	0	B cells	TCF3
CXXC5	0	1.26297	0.488	0.142	0	B cells	CXXC5
ISG20	0	1.25789	0.714	0.265	0	B cells	ISG20
UCP2	0	1.25546	0.675	0.316	0	B cells	UCP2
RPS23	0	1.25401	0.998	0.869	0	B cells	RPS23
EBF1	0	1.24098	0.392	0.043	0	B cells	EBF1
RBM38	0	1.23769	0.6	0.168	0	B cells	RBM38
LDLRAD4	0	1.23207	0.412	0.116	0	B cells	LDLRAD4
PRDM2	0	1.21353	0.617	0.21	0	B cells	PRDM2
HLA-DRA	0	1.21175	0.986	0.451	0	B cells	HLA-DRA
ZCCHC7	0	1.20351	0.464	0.099	0	B cells	ZCCHC7
SSBP2	0	1.20087	0.415	0.091	0	B cells	SSBP2
CCR7	0	1.20067	0.28	0.041	0	B cells	CCR7
LINC00926	0	1.18902	0.308	0.011	0	B cells	LINC00926
CD72	0	1.18478	0.38	0.054	0	B cells	CD72
FAM30A	0	1.18368	0.34	0.014	0	B cells	FAM30A
SPTBN1	0	1.17759	0.485	0.144	0	B cells	SPTBN1
AES	0	1.17713	0.776	0.429	0	B cells	AES
RHOH	0	1.17315	0.572	0.131	0	B cells	RHOH
MZB1	0	1.17051	0.51	0.057	0	B cells	MZB1
IRF4	0	1.16852	0.307	0.043	0	B cells	IRF4
GNG7	0	1.16344	0.473	0.072	0	B cells	GNG7
RIPOR2	0	1.14871	0.611	0.113	0	B cells	RIPOR2
2023-09-06	0	1.14588	0.642	0.26	0	B cells	2023-09-06
PRKCB	0	1.14284	0.675	0.186	0	B cells	PRKCB
RPL13A	0	1.13679	0.994	0.844	0	B cells	RPL13A
PPM1K	0	1.13408	0.493	0.143	0	B cells	PPM1K
RUBCNL	0	1.12634	0.459	0.072	0	B cells	RUBCNL
RPL18A	0	1.12	0.995	0.819	0	B cells	RPL18A
FCMR	0	1.09972	0.411	0.05	0	B cells	FCMR
POU2AF1	0	1.09279	0.364	0.023	0	B cells	POU2AF1
PTMA	0	1.09003	0.998	0.835	0	B cells	PTMA
LY9	0	1.07246	0.278	0.047	0	B cells	LY9
SP110	0	1.07075	0.607	0.229	0	B cells	SP110
RPL23A	0	1.05986	0.994	0.802	0	B cells	RPL23A
HLA-DPB1	0	1.05702	0.96	0.418	0	B cells	HLA-DPB1
RPS10	0	1.05686	0.989	0.817	0	B cells	RPS10
RPS5	0	1.0554	0.992	0.743	0	B cells	RPS5
RPL10	0	1.0515	0.998	0.876	0	B cells	RPL10
CD74	0	1.0503	0.988	0.506	0	B cells	CD74
MALAT1	0	1.04827	0.995	0.971	0	B cells	MALAT1
RNGTT	0	1.04745	0.311	0.07	0	B cells	RNGTT
KMT2E	0	1.03255	0.768	0.404	0	B cells	KMT2E
GNB5	0	1.032	0.323	0.051	0	B cells	GNB5
DTX1	0	1.01973	0.26	0.004	0	B cells	DTX1
RPS27A	0	1.01706	0.999	0.883	0	B cells	RPS27A
RPS21	0	1.01182	0.98	0.75	0	B cells	RPS21
CXCR4	0	1.01039	0.92	0.523	0	B cells	CXCR4
RPL18	0	1.00257	0.998	0.821	0	B cells	RPL18
TTN	0	1.00162	0.268	0.025	0	B cells	TTN
RPL26	0	0.997694	0.996	0.852	0	B cells	RPL26
CIITA	0	0.993986	0.438	0.111	0	B cells	CIITA
RPS12	0	0.990168	0.996	0.901	0	B cells	RPS12
RPL31	0	0.988041	0.929	0.644	0	B cells	RPL31
HVCN1	0	0.964018	0.348	0.078	0	B cells	HVCN1
RPL37	0	0.963364	0.996	0.899	0	B cells	RPL37
RPS4X	0	0.962811	0.995	0.818	0	B cells	RPS4X
RPL19	0	0.959384	0.998	0.841	0	B cells	RPL19
RPL3	0	0.956775	0.994	0.811	0	B cells	RPL3
RPL34	0	0.95617	0.995	0.909	0	B cells	RPL34
CD19	0	0.954231	0.314	0.009	0	B cells	CD19
RPL10A	0	0.950763	0.987	0.753	0	B cells	RPL10A
TPD52	0	0.946403	0.411	0.104	0	B cells	TPD52
RPL11	0	0.944158	1	0.86	0	B cells	RPL11
RPS19	0	0.938852	0.995	0.816	0	B cells	RPS19
RPS29	0	0.926974	0.99	0.864	0	B cells	RPS29
IKZF3	0	0.917716	0.385	0.076	0	B cells	IKZF3
RPL15	0	0.917065	0.998	0.829	0	B cells	RPL15
DGKD	0	0.916592	0.425	0.109	0	B cells	DGKD
RPS13	0	0.913286	0.993	0.852	0	B cells	RPS13
TMEM131L	0	0.906438	0.336	0.067	0	B cells	TMEM131L
FAU	0	0.905975	0.993	0.9	0	B cells	FAU
BLK	0	0.905793	0.274	0.003	0	B cells	BLK
EEF1A1	0	0.90569	0.998	0.924	0	B cells	EEF1A1
RPS8	0	0.895871	0.994	0.873	0	B cells	RPS8
RACK1	0	0.890432	0.989	0.768	0	B cells	RACK1
FCRL1	0	0.886737	0.281	0.003	0	B cells	FCRL1
HLA-DRB1	0	0.88414	0.946	0.448	0	B cells	HLA-DRB1
P2RX5	0	0.872362	0.28	0.015	0	B cells	P2RX5
RPS25	0	0.870476	0.996	0.824	0	B cells	RPS25
TAPT1	0	0.869977	0.36	0.082	0	B cells	TAPT1
FAM214A	0	0.864599	0.369	0.09	0	B cells	FAM214A
TSPAN13	0	0.8629	0.337	0.058	0	B cells	TSPAN13
MYB	0	0.859417	0.297	0.034	0	B cells	MYB
RPLP2	0	0.847879	0.996	0.88	0	B cells	RPLP2
RPL13	0	0.842964	0.998	0.891	0	B cells	RPL13
RPL37A	0	0.838044	0.989	0.832	0	B cells	RPL37A
RPS15A	0	0.832317	0.998	0.881	0	B cells	RPS15A
QRSL1	0	0.828877	0.292	0.051	0	B cells	QRSL1
RPS6	0	0.826411	0.994	0.855	0	B cells	RPS6
RPS16	0	0.82512	0.995	0.809	0	B cells	RPS16
MCTP2	0	0.8244	0.363	0.053	0	B cells	MCTP2
RPL21	0	0.819209	0.995	0.904	0	B cells	RPL21
RPL41	0	0.818329	0.999	0.937	0	B cells	RPL41
ORAI2	0	0.818002	0.538	0.18	0	B cells	ORAI2
RPL35A	0	0.815068	0.991	0.863	0	B cells	RPL35A
PDLIM1	0	0.807198	0.381	0.093	0	B cells	PDLIM1
RPL5	0	0.802939	0.992	0.787	0	B cells	RPL5
S1PR4	0	0.788261	0.391	0.097	0	B cells	S1PR4
RPL27A	0	0.787192	0.987	0.816	0	B cells	RPL27A
RASGRP2	0	0.768158	0.441	0.097	0	B cells	RASGRP2
SLC9A7	0	0.738018	0.254	0.04	0	B cells	SLC9A7
RPL30	0	0.724652	0.998	0.91	0	B cells	RPL30
HSH2D	0	0.701607	0.309	0.05	0	B cells	HSH2D
RPS28	0	0.673577	0.996	0.907	0	B cells	RPS28
BCAS4	0	0.657996	0.269	0.041	0	B cells	BCAS4
ZBTB18	0	0.642367	0.261	0.045	0	B cells	ZBTB18
CYFIP2	0	0.591254	0.443	0.112	0	B cells	CYFIP2
RPS3A	0	0.384803	0.999	0.881	0	B cells	RPS3A
IGLC2	0	-1.23298	0.756	0.31	0	B cells	IGLC2
GAPDH	0	-1.81438	0.626	0.884	0	B cells	GAPDH
VIM	0	-2.04594	0.749	0.891	0	B cells	VIM
ANXA1	0	-2.18211	0.132	0.637	0	B cells	ANXA1
S100A6	0	-2.67033	0.432	0.826	0	B cells	S100A6
S100A11	0	-2.85036	0.246	0.766	0	B cells	S100A11
SRGN	0	-3.29067	0.497	0.786	0	B cells	SRGN
MYL6	1.8578e-306	-1.41349	0.904	0.941	4.69356e-302	B cells	MYL6
IGKC	1.35956e-305	-1.21254	0.915	0.494	3.43479e-301	B cells	IGKC
ABHD15	2.60902e-303	0.894213	0.289	0.064	6.59142e-299	B cells	ABHD15
S100A4	1.06752e-302	-2.45164	0.293	0.7	2.69698e-298	B cells	S100A4
POLR2J3.1	3.39508e-301	1.19963	0.549	0.221	8.57733e-297	B cells	POLR2J3.1
CDK13	7.63938e-298	0.979752	0.548	0.212	1.93001e-293	B cells	CDK13
SYNE3	4.17562e-296	0.804746	0.274	0.059	1.05493e-291	B cells	SYNE3
CCDC69	1.34801e-294	0.834237	0.358	0.094	3.40561e-290	B cells	CCDC69
NCOA3	1.90517e-293	0.92793	0.494	0.179	4.81321e-289	B cells	NCOA3
HLA-DRB5	4.07755e-293	0.764381	0.52	0.175	1.03015e-288	B cells	HLA-DRB5
CTSD	1.21337e-292	-2.69271	0.154	0.599	3.06545e-288	B cells	CTSD
THUMPD1	5.83508e-291	1.38422	0.487	0.179	1.47417e-286	B cells	THUMPD1
RPL9	5.53332e-290	0.733998	0.996	0.878	1.39794e-285	B cells	RPL9
CD63	1.59181e-288	-2.25845	0.36	0.678	4.02155e-284	B cells	CD63
CMTM8	1.91982e-288	1.16609	0.259	0.054	4.85023e-284	B cells	CMTM8
RPS3	1.39854e-285	0.794279	0.998	0.842	3.53328e-281	B cells	RPS3
RPL29	7.14463e-283	0.802604	0.994	0.791	1.80502e-278	B cells	RPL29
IFT57	1.0139e-282	0.855633	0.381	0.112	2.56151e-278	B cells	IFT57
NUP88	8.33402e-281	0.644861	0.287	0.066	2.10551e-276	B cells	NUP88
HNRNPA1	8.45203e-280	1.00342	0.922	0.677	2.13532e-275	B cells	HNRNPA1
HLA-DMB	3.31145e-279	0.947621	0.614	0.243	8.36605e-275	B cells	HLA-DMB
ZFAS1	3.20137e-278	0.961575	0.841	0.515	8.08793e-274	B cells	ZFAS1
HLA-DPA1	1.25753e-277	0.331553	0.927	0.423	3.17703e-273	B cells	HLA-DPA1
RPL32	1.74962e-276	0.720876	0.997	0.874	4.42023e-272	B cells	RPL32
BTK	2.54033e-276	0.856161	0.397	0.125	6.4179e-272	B cells	BTK
NPIPB5	5.03382e-276	0.712551	0.306	0.075	1.27174e-271	B cells	NPIPB5
RPS7	1.53175e-274	0.712936	0.998	0.851	3.8698e-270	B cells	RPS7
TNRC6B	3.84528e-274	0.968229	0.683	0.346	9.71471e-270	B cells	TNRC6B
ICOSLG	2.37656e-272	0.77799	0.285	0.068	6.00413e-268	B cells	ICOSLG
RPL22	2.48575e-272	0.686256	0.99	0.808	6.27999e-268	B cells	RPL22
KLHL24	1.16126e-271	1.0746	0.47	0.173	2.93381e-267	B cells	KLHL24
IER3	2.97142e-268	-3.38856	0.108	0.543	7.50699e-264	B cells	IER3
RPSA	4.27643e-268	0.829437	0.986	0.771	1.0804e-263	B cells	RPSA
RPL7A	3.82241e-267	0.705841	0.997	0.834	9.65693e-263	B cells	RPL7A
ARGLU1	1.75554e-266	0.966152	0.706	0.379	4.43519e-262	B cells	ARGLU1
YBX3	8.36536e-266	1.68319	0.695	0.416	2.11342e-261	B cells	YBX3
CLEC2D	5.10251e-265	0.865803	0.485	0.164	1.2891e-260	B cells	CLEC2D
TYROBP	1.97139e-264	-3.02745	0.093	0.519	4.98052e-260	B cells	TYROBP
HLA-DMA	5.58586e-263	0.737915	0.768	0.331	1.41121e-258	B cells	HLA-DMA
CDC25B	3.39865e-262	1.22982	0.308	0.081	8.58636e-258	B cells	CDC25B
MKNK2	6.58122e-262	1.00474	0.55	0.238	1.66268e-257	B cells	MKNK2
XIST	8.87107e-261	1.14925	0.46	0.154	2.24119e-256	B cells	XIST
FCER1G	2.90763e-260	-2.78661	0.069	0.502	7.34584e-256	B cells	FCER1G
ACTB	3.02676e-259	-1.15871	0.985	0.976	7.6468e-255	B cells	ACTB
RPS15	1.696e-257	0.737422	0.997	0.843	4.28477e-253	B cells	RPS15
STIM2	8.00459e-253	0.925429	0.361	0.11	2.02228e-248	B cells	STIM2
MLXIP	1.0994e-250	1.28669	0.441	0.167	2.77753e-246	B cells	MLXIP
PNN	1.01689e-249	0.947176	0.698	0.382	2.56907e-245	B cells	PNN
SNX2	3.37864e-249	0.924687	0.674	0.346	8.53579e-245	B cells	SNX2
RPL38	1.18211e-248	0.795327	0.969	0.767	2.98649e-244	B cells	RPL38
SLC38A1	5.32262e-248	0.68426	0.404	0.122	1.34471e-243	B cells	SLC38A1
FTL	2.81312e-247	-2.6606	0.988	0.969	7.10707e-243	B cells	FTL
RPS2	8.4438e-245	0.791039	0.996	0.833	2.13324e-240	B cells	RPS2
EEF2	2.3259e-242	0.803264	0.904	0.635	5.87615e-238	B cells	EEF2
TRIM22	1.8908e-241	0.938026	0.472	0.179	4.77693e-237	B cells	TRIM22
TMSB4X	3.35563e-240	-1.01133	0.99	0.969	8.47767e-236	B cells	TMSB4X
KDM4B	8.80923e-239	0.76199	0.342	0.101	2.22556e-234	B cells	KDM4B
RPL14	3.40674e-238	0.674803	0.989	0.791	8.60679e-234	B cells	RPL14
LGALS1	8.18735e-236	-2.55438	0.214	0.586	2.06845e-231	B cells	LGALS1
RBM39	1.49413e-232	0.814646	0.839	0.561	3.77478e-228	B cells	RBM39
EBLN3P	1.73037e-232	0.791209	0.415	0.149	4.3716e-228	B cells	EBLN3P
SINHCAF	2.3209e-232	0.77949	0.411	0.146	5.86351e-228	B cells	SINHCAF
KANK2	1.2202e-231	0.983633	0.263	0.066	3.08272e-227	B cells	KANK2
CIRBP	1.43127e-231	0.803555	0.823	0.527	3.61596e-227	B cells	CIRBP
BLNK	4.46267e-231	0.700538	0.259	0.065	1.12745e-226	B cells	BLNK
NACA	1.87578e-227	0.667509	0.986	0.816	4.73897e-223	B cells	NACA
LGALS3	3.11723e-226	-1.72409	0.075	0.488	7.87537e-222	B cells	LGALS3
SMCHD1	1.85046e-225	0.684607	0.667	0.336	4.67501e-221	B cells	SMCHD1
ERO1B	2.19935e-225	0.68471	0.313	0.089	5.55645e-221	B cells	ERO1B
RPS9	2.40587e-224	0.6948	0.99	0.845	6.07818e-220	B cells	RPS9
CDC40	2.29148e-223	0.900277	0.471	0.195	5.7892e-219	B cells	CDC40
FYB1	1.90883e-222	-1.78799	0.06	0.464	4.82247e-218	B cells	FYB1
EEF1B2	2.26751e-222	0.936521	0.937	0.698	5.72863e-218	B cells	EEF1B2
PARP1	1.75941e-221	0.906917	0.583	0.294	4.44496e-217	B cells	PARP1
RPS18	2.86638e-221	0.798292	0.995	0.835	7.24161e-217	B cells	RPS18
RPL28	7.15266e-221	0.557824	0.998	0.93	1.80705e-216	B cells	RPL28
CYB561A3	1.65063e-220	0.891666	0.356	0.12	4.17016e-216	B cells	CYB561A3
TSPO	3.10122e-220	-1.82178	0.406	0.72	7.83493e-216	B cells	TSPO
OFD1	5.39978e-220	0.79709	0.453	0.178	1.3642e-215	B cells	OFD1
TOP2B	1.11163e-219	1.31073	0.484	0.21	2.80842e-215	B cells	TOP2B
BAZ2A	1.27498e-219	0.8167	0.44	0.172	3.22112e-215	B cells	BAZ2A
LUC7L3	6.09378e-218	0.934996	0.672	0.391	1.53953e-213	B cells	LUC7L3
SWAP70	4.23765e-216	0.90572	0.45	0.184	1.0706e-211	B cells	SWAP70
TAF1D	4.79563e-214	0.896247	0.631	0.344	1.21157e-209	B cells	TAF1D
RPL4	4.94907e-213	0.690938	0.955	0.693	1.25033e-208	B cells	RPL4
GPBP1	1.12081e-209	0.848746	0.677	0.391	2.83161e-205	B cells	GPBP1
CST3	1.07754e-208	-2.59294	0.196	0.537	2.72231e-204	B cells	CST3
SNX29	3.66937e-208	0.789318	0.355	0.124	9.27029e-204	B cells	SNX29
JUND	6.82445e-208	0.956834	0.982	0.838	1.72413e-203	B cells	JUND
SF1	2.16095e-206	0.581607	0.799	0.491	5.45943e-202	B cells	SF1
ERP29	5.01795e-206	0.881262	0.775	0.502	1.26774e-201	B cells	ERP29
CEBPB	1.71621e-205	-1.94274	0.161	0.537	4.33582e-201	B cells	CEBPB
SOX4	9.90409e-204	1.61324	0.464	0.198	2.50217e-199	B cells	SOX4
UHRF2	1.03506e-202	0.665937	0.289	0.084	2.61498e-198	B cells	UHRF2
UBXN1	6.16902e-202	0.787769	0.717	0.435	1.55854e-197	B cells	UBXN1
PLEKHA2	9.3745e-202	0.860703	0.506	0.224	2.36837e-197	B cells	PLEKHA2
MUC20-OT1	9.81115e-202	0.825905	0.399	0.153	2.47869e-197	B cells	MUC20-OT1
PSAP	4.49666e-201	-2.40417	0.26	0.577	1.13604e-196	B cells	PSAP
CAMK1D	1.66657e-198	0.648221	0.329	0.108	4.21042e-194	B cells	CAMK1D
ZNF92	1.51785e-197	0.578686	0.256	0.068	3.83469e-193	B cells	ZNF92
SPINT2	2.41212e-197	0.731369	0.49	0.218	6.09398e-193	B cells	SPINT2
N4BP2L2	2.7404e-197	0.788811	0.72	0.443	6.92335e-193	B cells	N4BP2L2
BTG2	5.76379e-197	0.835611	0.838	0.51	1.45616e-192	B cells	BTG2
RPS20	1.54754e-196	0.59514	0.977	0.797	3.90969e-192	B cells	RPS20
EAF2	3.15476e-196	0.696442	0.33	0.11	7.97018e-192	B cells	EAF2
LYZ	9.97568e-196	-3.50174	0.197	0.535	2.52026e-191	B cells	LYZ
SNHG8	4.58146e-195	0.849225	0.624	0.345	1.15746e-190	B cells	SNHG8
YPEL5	4.77994e-195	0.685378	0.789	0.464	1.2076e-190	B cells	YPEL5
EIF3F	1.36715e-194	0.759259	0.763	0.493	3.45397e-190	B cells	EIF3F
MYCBP2	2.15965e-194	0.795172	0.614	0.333	5.45615e-190	B cells	MYCBP2
LRMP	6.06381e-194	0.581761	0.265	0.073	1.53196e-189	B cells	LRMP
PHACTR1	3.57928e-192	0.737591	0.529	0.233	9.0427e-188	B cells	PHACTR1
EPC1	3.80241e-192	0.727644	0.56	0.278	9.60641e-188	B cells	EPC1
RPL6	5.15449e-192	0.555328	0.992	0.833	1.30223e-187	B cells	RPL6
SYVN1	9.38649e-192	0.726155	0.272	0.081	2.3714e-187	B cells	SYVN1
ERGIC1	2.39228e-191	0.834691	0.446	0.194	6.04385e-187	B cells	ERGIC1
AEBP1	4.31886e-191	0.660932	0.263	0.073	1.09112e-186	B cells	AEBP1
RPL17	7.81369e-191	0.767018	0.774	0.496	1.97405e-186	B cells	RPL17
SRSF5	5.92882e-190	0.670177	0.843	0.589	1.49786e-185	B cells	SRSF5
CDCA7L	2.93799e-189	0.367256	0.286	0.081	7.42253e-185	B cells	CDCA7L
GSN	3.40129e-189	-1.66437	0.11	0.466	8.59303e-185	B cells	GSN
BTG1	7.15757e-189	0.70839	0.972	0.785	1.80829e-184	B cells	BTG1
PFN1	8.21067e-189	-1.12657	0.8	0.858	2.07434e-184	B cells	PFN1
ARRDC2	3.83497e-188	0.726887	0.342	0.118	9.68867e-184	B cells	ARRDC2
EIF2S3	1.10867e-187	0.794825	0.584	0.318	2.80093e-183	B cells	EIF2S3
STX7	1.39401e-187	0.955845	0.472	0.217	3.52183e-183	B cells	STX7
NFKBID	3.48829e-187	1.04258	0.559	0.274	8.81281e-183	B cells	NFKBID
RPL36A	5.40554e-187	0.701576	0.863	0.598	1.36566e-182	B cells	RPL36A
TIMP2	8.31443e-187	-1.43919	0.081	0.439	2.10056e-182	B cells	TIMP2
MTPN	2.24791e-186	0.691529	0.71	0.434	5.67911e-182	B cells	MTPN
CD55	1.4928e-185	0.488964	0.725	0.384	3.77142e-181	B cells	CD55
RAB31	3.57054e-185	-1.60046	0.072	0.44	9.02061e-181	B cells	RAB31
TTC7A	3.93177e-185	0.655931	0.252	0.071	9.93322e-181	B cells	TTC7A
MIS18BP1	4.05208e-185	0.777292	0.485	0.219	1.02372e-180	B cells	MIS18BP1
TUT4	1.3992e-184	0.713122	0.474	0.21	3.53494e-180	B cells	TUT4
LSM7	1.48353e-184	0.770586	0.68	0.408	3.74798e-180	B cells	LSM7
RNF41	8.27607e-184	0.747165	0.312	0.104	2.09087e-179	B cells	RNF41
TBC1D10C	6.17218e-183	0.498925	0.366	0.122	1.55934e-178	B cells	TBC1D10C
TRIM38	6.74084e-182	0.85709	0.49	0.231	1.70301e-177	B cells	TRIM38
RPS24	1.17184e-180	0.535659	0.998	0.888	2.96053e-176	B cells	RPS24
CDKN2D	1.34626e-180	0.523511	0.478	0.192	3.40119e-176	B cells	CDKN2D
IRF9	1.71864e-180	0.619277	0.293	0.091	4.34197e-176	B cells	IRF9
FNBP4	2.00279e-180	0.724367	0.464	0.209	5.05986e-176	B cells	FNBP4
ATP8A1	5.4554e-179	0.464259	0.25	0.067	1.37825e-174	B cells	ATP8A1
ADAM28	1.247e-178	0.807634	0.263	0.079	3.15042e-174	B cells	ADAM28
UVRAG	2.05886e-177	0.639969	0.33	0.117	5.20151e-173	B cells	UVRAG
REL	5.08308e-177	0.963717	0.763	0.468	1.28419e-172	B cells	REL
GRASP	1.44395e-176	1.257	0.395	0.164	3.648e-172	B cells	GRASP
BIRC3	1.56093e-176	1.15081	0.536	0.263	3.94353e-172	B cells	BIRC3
BPTF	5.92383e-176	0.817687	0.615	0.352	1.4966e-171	B cells	BPTF
CTSC	7.37524e-176	-1.51155	0.121	0.463	1.86328e-171	B cells	CTSC
NGLY1	2.56405e-175	0.703997	0.412	0.174	6.47782e-171	B cells	NGLY1
RPL36	5.60767e-175	0.657832	0.987	0.805	1.41672e-170	B cells	RPL36
PLAUR	1.96223e-174	-2.47011	0.084	0.423	4.95737e-170	B cells	PLAUR
ANXA5	5.64661e-174	-1.48506	0.262	0.554	1.42656e-169	B cells	ANXA5
UTRN	2.13164e-173	0.84766	0.506	0.248	5.38539e-169	B cells	UTRN
TIMP1	1.82149e-171	-2.43043	0.105	0.447	4.60181e-167	B cells	TIMP1
RPL39	1.03588e-170	0.460534	0.995	0.95	2.61704e-166	B cells	RPL39
SMARCE1	1.52413e-170	0.587444	0.286	0.092	3.85057e-166	B cells	SMARCE1
C7orf50	1.58093e-170	0.90534	0.463	0.226	3.99405e-166	B cells	C7orf50
LYN	2.57711e-170	0.60023	0.581	0.29	6.51082e-166	B cells	LYN
SYK	6.58952e-170	0.795593	0.485	0.225	1.66478e-165	B cells	SYK
RPL8	6.60103e-170	0.623247	0.989	0.837	1.66768e-165	B cells	RPL8
MYO1C	2.3492e-169	1.04223	0.309	0.113	5.93502e-165	B cells	MYO1C
SMAP2	1.66053e-167	0.752395	0.588	0.321	4.19516e-163	B cells	SMAP2
TGFBI	6.15012e-167	-1.70364	0.015	0.344	1.55377e-162	B cells	TGFBI
RPS14	6.77437e-167	0.542978	0.996	0.908	1.71148e-162	B cells	RPS14
SRRM2	1.6123e-165	0.650587	0.78	0.533	4.07332e-161	B cells	SRRM2
PARP14	9.16909e-165	0.878637	0.532	0.276	2.31648e-160	B cells	PARP14
TFDP2	1.47269e-164	0.88756	0.401	0.172	3.72061e-160	B cells	TFDP2
GRN	2.14533e-163	-1.67132	0.217	0.516	5.41997e-159	B cells	GRN
HIST1H1C	2.75847e-163	1.49219	0.452	0.21	6.96899e-159	B cells	HIST1H1C
HSPA1A	3.27533e-163	-1.83969	0.217	0.554	8.2748e-159	B cells	HSPA1A
C5AR1	3.89646e-163	-1.9753	0.023	0.348	9.84403e-159	B cells	C5AR1
RPL27	4.15929e-163	0.520215	0.979	0.835	1.0508e-158	B cells	RPL27
SON	4.6648e-163	0.636534	0.811	0.575	1.17851e-158	B cells	SON
RPL35	5.02825e-163	0.616955	0.974	0.767	1.27034e-158	B cells	RPL35
TBC1D1	6.50986e-163	0.825699	0.402	0.176	1.64465e-158	B cells	TBC1D1
AC004687.1	1.76829e-162	0.530201	0.4	0.156	4.46741e-158	B cells	AC004687.1
SYF2	2.78438e-162	0.705934	0.622	0.371	7.03447e-158	B cells	SYF2
S100A10	2.812e-162	-1.6721	0.274	0.585	7.10424e-158	B cells	S100A10
DDX5	8.77786e-162	0.589048	0.966	0.779	2.21764e-157	B cells	DDX5
CNTRL	3.10273e-161	0.623935	0.376	0.15	7.83873e-157	B cells	CNTRL
PRPF4B	6.22173e-161	0.74097	0.533	0.283	1.57186e-156	B cells	PRPF4B
CMTM7	1.83958e-160	0.965737	0.443	0.213	4.64751e-156	B cells	CMTM7
MNDA	3.19371e-160	-2.55044	0.106	0.432	8.06858e-156	B cells	MNDA
NAP1L1	3.442e-160	0.657324	0.796	0.554	8.69587e-156	B cells	NAP1L1
PTMS	4.99283e-160	-1.30629	0.081	0.411	1.26139e-155	B cells	PTMS
SMIM14	3.50966e-159	0.843232	0.377	0.16	8.86681e-155	B cells	SMIM14
INPP5D	6.91212e-159	0.544475	0.461	0.209	1.74628e-154	B cells	INPP5D
TXN	2.92697e-158	-0.89404	0.343	0.649	7.3947e-154	B cells	TXN
VPS13C	4.31818e-158	0.748807	0.522	0.271	1.09095e-153	B cells	VPS13C
C6orf48	6.58938e-158	0.760423	0.495	0.256	1.66474e-153	B cells	C6orf48
TAF7	2.01254e-157	0.555946	0.581	0.313	5.08448e-153	B cells	TAF7
COTL1	7.68815e-157	-1.32238	0.318	0.619	1.94233e-152	B cells	COTL1
JMJD1C	2.28822e-156	0.723069	0.634	0.377	5.78096e-152	B cells	JMJD1C
RGS16	2.68471e-156	0.957598	0.29	0.1	6.78266e-152	B cells	RGS16
CTSB	3.76962e-156	-2.70434	0.158	0.46	9.52357e-152	B cells	CTSB
NSMCE1	7.91957e-156	1.30706	0.391	0.178	2.0008e-151	B cells	NSMCE1
CTSL	4.78688e-155	-1.73836	0.022	0.336	1.20936e-150	B cells	CTSL
MT-ND3	1.31001e-154	0.492761	0.986	0.94	3.30961e-150	B cells	MT-ND3
RPL24	1.70994e-154	0.558582	0.987	0.795	4.31998e-150	B cells	RPL24
SLC25A6	8.12543e-154	0.60988	0.891	0.617	2.05281e-149	B cells	SLC25A6
SP100	1.63371e-152	0.749076	0.562	0.316	4.1274e-148	B cells	SP100
RBM23	2.85248e-151	0.597031	0.436	0.202	7.2065e-147	B cells	RBM23
BBX	3.66715e-151	0.763019	0.533	0.296	9.2647e-147	B cells	BBX
RPS26	8.73017e-151	0.648914	0.898	0.765	2.20559e-146	B cells	RPS26
HIST1H2AC	9.55952e-151	1.09079	0.372	0.154	2.41512e-146	B cells	HIST1H2AC
ZRANB2	6.09361e-149	0.669214	0.521	0.283	1.53949e-144	B cells	ZRANB2
DDX17	2.64645e-148	0.623907	0.81	0.587	6.68599e-144	B cells	DDX17
TRIM44	8.93522e-148	0.747618	0.436	0.214	2.25739e-143	B cells	TRIM44
PBXIP1	1.01051e-146	0.596523	0.344	0.134	2.55295e-142	B cells	PBXIP1
CD48	1.63859e-146	0.666311	0.611	0.322	4.13975e-142	B cells	CD48
FAM133B	1.24661e-145	0.718578	0.631	0.39	3.14942e-141	B cells	FAM133B
SC5D	1.27457e-145	0.640769	0.287	0.1	3.22006e-141	B cells	SC5D
ANKRD44	1.34841e-145	0.626636	0.446	0.208	3.40663e-141	B cells	ANKRD44
COX7C	2.97915e-145	0.54866	0.898	0.676	7.52653e-141	B cells	COX7C
BTF3	3.36014e-145	0.561258	0.949	0.71	8.48907e-141	B cells	BTF3
RBM6	3.99666e-145	0.671892	0.44	0.215	1.00972e-140	B cells	RBM6
SELENOP	4.76503e-145	-3.098	0.069	0.366	1.20384e-140	B cells	SELENOP
A2M	5.14931e-145	-1.56424	0.011	0.306	1.30092e-140	B cells	A2M
MAF	1.03328e-142	-1.37964	0.023	0.321	2.61048e-138	B cells	MAF
ITM2B	1.9213e-142	-1.31162	0.716	0.748	4.85396e-138	B cells	ITM2B
ERICH1	2.54106e-142	0.596411	0.366	0.155	6.41974e-138	B cells	ERICH1
TRIM56	7.83703e-142	0.679183	0.368	0.156	1.97995e-137	B cells	TRIM56
ID2	8.2561e-142	-1.23178	0.158	0.476	2.08582e-137	B cells	ID2
EIF4A2	2.96814e-141	0.659143	0.737	0.502	7.49872e-137	B cells	EIF4A2
MAFB	8.86285e-141	-1.27871	0.016	0.308	2.23911e-136	B cells	MAFB
ZNF430	1.27446e-140	0.521094	0.322	0.123	3.21979e-136	B cells	ZNF430
CSTB	5.2477e-140	-1.41422	0.25	0.537	1.32578e-135	B cells	CSTB
NAMPT	5.87472e-140	-2.63546	0.302	0.553	1.48419e-135	B cells	NAMPT
UPF2	8.34805e-140	0.571763	0.395	0.18	2.10905e-135	B cells	UPF2
CPVL	1.10649e-139	-1.12077	0.017	0.308	2.79545e-135	B cells	CPVL
TRABD	1.87829e-139	0.735996	0.48	0.253	4.74531e-135	B cells	TRABD
ATF7IP	3.17026e-139	0.61621	0.424	0.198	8.00936e-135	B cells	ATF7IP
SMARCB1	6.63569e-139	0.639299	0.392	0.181	1.67644e-134	B cells	SMARCB1
MMP9	1.02335e-138	-2.63897	0.054	0.357	2.58539e-134	B cells	MMP9
ANKRD12	1.25713e-138	0.690581	0.695	0.46	3.17601e-134	B cells	ANKRD12
FUS	1.33683e-138	0.597006	0.784	0.543	3.37738e-134	B cells	FUS
SYPL1	4.51144e-138	0.631599	0.468	0.245	1.13977e-133	B cells	SYPL1
ALOX5AP	9.25757e-138	-2.1844	0.253	0.524	2.33883e-133	B cells	ALOX5AP
CAMK2D	2.53197e-137	0.750036	0.319	0.132	6.39678e-133	B cells	CAMK2D
APBB1IP	2.84291e-137	0.609005	0.499	0.257	7.18232e-133	B cells	APBB1IP
EPB41L4A-AS1	3.27925e-137	0.589947	0.372	0.165	8.28469e-133	B cells	EPB41L4A-AS1
CYTIP	1.42529e-136	0.610242	0.526	0.266	3.60085e-132	B cells	CYTIP
RPLP0	1.58531e-136	0.474643	0.977	0.746	4.00512e-132	B cells	RPLP0
CD68	3.06924e-136	-1.6634	0.035	0.319	7.75412e-132	B cells	CD68
ZBTB44	5.83624e-136	0.554958	0.35	0.147	1.47447e-131	B cells	ZBTB44
YPEL3	1.19975e-135	0.523205	0.601	0.349	3.03105e-131	B cells	YPEL3
ODC1	5.02327e-135	0.726712	0.476	0.246	1.26908e-130	B cells	ODC1
KCTD12	1.00569e-134	-1.11401	0.039	0.329	2.54078e-130	B cells	KCTD12
PLD3	1.06907e-134	-1.399	0.065	0.353	2.70091e-130	B cells	PLD3
ZNF91	1.70526e-134	0.540213	0.281	0.102	4.30817e-130	B cells	ZNF91
LINC01116	2.85679e-134	0.5188	0.267	0.094	7.21741e-130	B cells	LINC01116
ARID4B	2.96232e-134	0.608588	0.609	0.372	7.484e-130	B cells	ARID4B
OGA	3.53638e-134	0.557134	0.473	0.241	8.93432e-130	B cells	OGA
CCDC112	6.94616e-134	0.85696	0.271	0.101	1.75488e-129	B cells	CCDC112
CD14	1.68501e-133	-2.37484	0.014	0.291	4.25701e-129	B cells	CD14
EIF3E	2.36811e-133	0.542972	0.835	0.587	5.98278e-129	B cells	EIF3E
APOE	3.58009e-133	-3.55959	0.062	0.346	9.04475e-129	B cells	APOE
AC245297.3	2.97698e-132	0.506666	0.373	0.159	7.52103e-128	B cells	AC245297.3
FCGR2A	4.01409e-132	-1.70687	0.023	0.3	1.01412e-127	B cells	FCGR2A
CEBPD	1.55697e-131	-1.408	0.098	0.391	3.93354e-127	B cells	CEBPD
LST1	6.09452e-131	-1.89937	0.165	0.444	1.53972e-126	B cells	LST1
ITGB2	6.62843e-131	-1.32894	0.18	0.45	1.67461e-126	B cells	ITGB2
BRI3	8.24455e-131	-1.38217	0.451	0.64	2.0829e-126	B cells	BRI3
HNRNPH1	1.8403e-130	0.54214	0.762	0.537	4.64935e-126	B cells	HNRNPH1
HNRNPA0	3.18062e-130	0.607018	0.608	0.381	8.03552e-126	B cells	HNRNPA0
ENTPD4	3.38542e-130	0.557846	0.274	0.101	8.55294e-126	B cells	ENTPD4
PLCG2	6.03222e-130	0.445708	0.277	0.101	1.52398e-125	B cells	PLCG2
AIF1	1.0152e-129	-1.83579	0.141	0.413	2.56481e-125	B cells	AIF1
EEF1D	2.93565e-129	0.488533	0.96	0.759	7.41663e-125	B cells	EEF1D
FCGRT	3.75434e-129	-1.78648	0.188	0.451	9.48497e-125	B cells	FCGRT
REPIN1	5.25159e-129	0.60187	0.293	0.115	1.32676e-124	B cells	REPIN1
HINT1	5.63222e-129	0.582014	0.867	0.633	1.42293e-124	B cells	HINT1
IFITM3	8.30803e-129	-1.64294	0.118	0.4	2.09894e-124	B cells	IFITM3
SET	1.08686e-128	0.513724	0.792	0.553	2.74585e-124	B cells	SET
STK4	1.5677e-128	0.521429	0.676	0.425	3.96063e-124	B cells	STK4
HNRNPL	2.72523e-128	0.527939	0.407	0.195	6.88502e-124	B cells	HNRNPL
ANXA2	5.74916e-128	-1.34453	0.241	0.506	1.45247e-123	B cells	ANXA2
ZNF791	6.99483e-128	0.519731	0.324	0.131	1.76717e-123	B cells	ZNF791
CAP1	1.3353e-127	-1.49732	0.448	0.676	3.37349e-123	B cells	CAP1
ALG13	2.30905e-127	0.793548	0.422	0.211	5.83358e-123	B cells	ALG13
RTN3	4.7244e-127	-1.28783	0.128	0.424	1.19357e-122	B cells	RTN3
RGS10	1.59571e-126	-1.20749	0.13	0.412	4.03139e-122	B cells	RGS10
ELF1	1.60739e-126	0.546854	0.671	0.424	4.06092e-122	B cells	ELF1
KMT2A	1.74852e-126	0.657302	0.448	0.235	4.41746e-122	B cells	KMT2A
FCHSD2	2.24346e-126	0.588532	0.339	0.147	5.66788e-122	B cells	FCHSD2
LRP1	3.1087e-126	-0.822252	0.008	0.274	7.85381e-122	B cells	LRP1
RNMT	7.78966e-126	0.654193	0.496	0.276	1.96798e-121	B cells	RNMT
EIF1B	4.38247e-125	0.508327	0.636	0.405	1.10719e-120	B cells	EIF1B
PRRC2C	5.83835e-125	0.551044	0.78	0.546	1.475e-120	B cells	PRRC2C
CKLF	1.05858e-124	-1.1815	0.146	0.438	2.67439e-120	B cells	CKLF
DAPP1	1.30873e-124	0.576364	0.271	0.1	3.30639e-120	B cells	DAPP1
RNF130	1.42542e-124	-1.07371	0.081	0.359	3.60119e-120	B cells	RNF130
MT-ND4	2.44945e-124	0.438323	0.989	0.932	6.18828e-120	B cells	MT-ND4
PILRB	4.29119e-124	0.44589	0.272	0.099	1.08413e-119	B cells	PILRB
USP34	4.50959e-124	0.557218	0.425	0.213	1.1393e-119	B cells	USP34
RPL23	5.06118e-124	0.481141	0.972	0.798	1.27866e-119	B cells	RPL23
FOXO1	5.55718e-124	0.490755	0.265	0.096	1.40397e-119	B cells	FOXO1
HCG18	5.78025e-124	0.647846	0.296	0.116	1.46032e-119	B cells	HCG18
MT-ATP6	7.45563e-124	0.43133	0.993	0.954	1.88359e-119	B cells	MT-ATP6
SAMHD1	8.10093e-124	-1.03554	0.065	0.342	2.04662e-119	B cells	SAMHD1
RPL12	2.78421e-123	0.533096	0.992	0.844	7.03404e-119	B cells	RPL12
CHD9	3.05221e-123	0.689959	0.484	0.273	7.71109e-119	B cells	CHD9
ACTN1	7.30101e-123	-1.35572	0.076	0.355	1.84453e-118	B cells	ACTN1
RNASE1	1.11335e-122	-2.90214	0.019	0.28	2.81277e-118	B cells	RNASE1
SFPQ	1.22505e-122	0.584051	0.756	0.538	3.09496e-118	B cells	SFPQ
BLVRB	2.01012e-122	-1.30906	0.108	0.385	5.07837e-118	B cells	BLVRB
RERE	6.18186e-122	0.550849	0.343	0.153	1.56179e-117	B cells	RERE
NSD3	8.51782e-122	0.598537	0.545	0.321	2.15194e-117	B cells	NSD3
PAN3	1.32832e-121	0.444486	0.281	0.107	3.35586e-117	B cells	PAN3
TRA2A	2.47278e-121	0.520897	0.504	0.278	6.24723e-117	B cells	TRA2A
ATM	3.7052e-121	0.654743	0.504	0.287	9.36082e-117	B cells	ATM
ITSN2	9.66247e-121	0.584112	0.46	0.245	2.44113e-116	B cells	ITSN2
LGMN	1.10896e-120	-1.86334	0.057	0.326	2.80169e-116	B cells	LGMN
USP15	1.29927e-120	0.549068	0.527	0.298	3.28247e-116	B cells	USP15
DAB2	1.38678e-120	-1.57599	0.022	0.283	3.50355e-116	B cells	DAB2
ZNF431	2.30586e-120	0.526232	0.254	0.092	5.82554e-116	B cells	ZNF431
SCAF11	2.52942e-120	0.553767	0.674	0.454	6.39032e-116	B cells	SCAF11
RSL24D1	2.89896e-120	0.50291	0.648	0.426	7.32393e-116	B cells	RSL24D1
MT-CO2	2.95976e-120	0.367582	0.993	0.965	7.47754e-116	B cells	MT-CO2
FOS	1.36505e-119	-1.49065	0.542	0.721	3.44866e-115	B cells	FOS
NPM1	1.50299e-119	0.487533	0.927	0.667	3.79716e-115	B cells	NPM1
CREG1	3.74677e-119	-1.03166	0.07	0.338	9.46585e-115	B cells	CREG1
HCST	5.66005e-119	-1.44788	0.213	0.471	1.42996e-114	B cells	HCST
CD93	8.67263e-119	-1.31052	0.023	0.281	2.19105e-114	B cells	CD93
RBM3	1.17076e-118	0.485138	0.68	0.452	2.9578e-114	B cells	RBM3
FOSL2	1.63041e-118	-1.01648	0.136	0.427	4.11907e-114	B cells	FOSL2
LMNA	1.65001e-118	-1.28582	0.169	0.455	4.16858e-114	B cells	LMNA
DDX6	5.40093e-118	0.469562	0.531	0.3	1.36449e-113	B cells	DDX6
ATF3	8.21484e-118	-1.30211	0.066	0.334	2.0754e-113	B cells	ATF3
IDI1	9.0517e-118	0.606491	0.523	0.295	2.28682e-113	B cells	IDI1
THRAP3	1.13369e-117	0.608772	0.557	0.346	2.86416e-113	B cells	THRAP3
MT-CYB	1.8279e-117	0.423295	0.989	0.918	4.61802e-113	B cells	MT-CYB
XAF1	2.80417e-117	0.918223	0.405	0.205	7.08446e-113	B cells	XAF1
BCLAF1	4.28421e-117	0.580501	0.575	0.36	1.08236e-112	B cells	BCLAF1
AKAP9	5.22236e-117	0.649489	0.569	0.361	1.31938e-112	B cells	AKAP9
STOM	1.45882e-116	-1.27006	0.082	0.352	3.68557e-112	B cells	STOM
CSNK1E	2.22252e-116	0.811616	0.333	0.155	5.61498e-112	B cells	CSNK1E
LITAF	3.89748e-116	-1.43859	0.364	0.591	9.84658e-112	B cells	LITAF
STAB1	3.91736e-116	-1.65896	0.007	0.254	9.89683e-112	B cells	STAB1
ZNF22	5.86993e-116	0.646349	0.37	0.18	1.48298e-111	B cells	ZNF22
CCL4	7.57913e-116	-3.10441	0.09	0.352	1.91479e-111	B cells	CCL4
HNMT	1.16908e-115	-0.796767	0.012	0.263	2.95357e-111	B cells	HNMT
RPL22L1	2.58156e-115	0.543056	0.585	0.366	6.52205e-111	B cells	RPL22L1
CD4	3.47733e-115	-0.87462	0.015	0.264	8.78513e-111	B cells	CD4
LNPEP	4.13701e-115	0.461407	0.386	0.183	1.04517e-110	B cells	LNPEP
CSF1R	4.16586e-115	-1.06259	0.006	0.252	1.05246e-110	B cells	CSF1R
PPT1	6.06663e-115	-0.855797	0.091	0.36	1.53267e-110	B cells	PPT1
C3AR1	3.04888e-114	-1.1345	0.016	0.265	7.7027e-110	B cells	C3AR1
METRNL	3.86367e-114	-1.16714	0.162	0.435	9.76117e-110	B cells	METRNL
USP16	4.09783e-114	0.607655	0.496	0.29	1.03528e-109	B cells	USP16
TP53INP1	4.12744e-114	0.566463	0.252	0.093	1.04276e-109	B cells	TP53INP1
CENPC	4.75888e-114	0.511226	0.349	0.157	1.20228e-109	B cells	CENPC
TPI1	8.98019e-114	-1.10417	0.368	0.591	2.26875e-109	B cells	TPI1
RBM26	9.45443e-114	0.603491	0.412	0.215	2.38857e-109	B cells	RBM26
TLK1	1.22963e-113	0.467465	0.354	0.162	3.10653e-109	B cells	TLK1
CXCL8	1.9543e-113	-3.77303	0.251	0.48	4.93734e-109	B cells	CXCL8
RNASEH2B	2.14684e-113	0.648339	0.467	0.265	5.42379e-109	B cells	RNASEH2B
CYBB	4.54971e-113	-2.07348	0.191	0.435	1.14944e-108	B cells	CYBB
PIK3CA	6.77122e-113	0.476898	0.277	0.111	1.71068e-108	B cells	PIK3CA
RAB32	1.47832e-112	-0.910784	0.04	0.294	3.73483e-108	B cells	RAB32
C1QB	2.4664e-112	-3.20612	0.024	0.268	6.23111e-108	B cells	C1QB
PSMA3-AS1	2.76315e-112	0.472726	0.483	0.267	6.98081e-108	B cells	PSMA3-AS1
C1QA	3.11222e-112	-3.14386	0.031	0.276	7.86271e-108	B cells	C1QA
HNRNPDL	3.84158e-112	0.508932	0.722	0.506	9.70536e-108	B cells	HNRNPDL
SLC16A3	5.6621e-112	-1.09263	0.102	0.373	1.43047e-107	B cells	SLC16A3
SRSF6	1.45799e-111	0.549867	0.462	0.256	3.68346e-107	B cells	SRSF6
PHLDA1	2.21947e-111	-1.12841	0.03	0.281	5.60726e-107	B cells	PHLDA1
SP140L	3.66994e-111	0.529285	0.269	0.107	9.27173e-107	B cells	SP140L
VEGFA	4.72827e-111	-1.13788	0.029	0.277	1.19455e-106	B cells	VEGFA
ATRX	4.94078e-111	0.625552	0.611	0.408	1.24824e-106	B cells	ATRX
CD83	5.98354e-111	1.29512	0.544	0.323	1.51168e-106	B cells	CD83
PHF3	7.20578e-111	0.577095	0.422	0.222	1.82047e-106	B cells	PHF3
NCL	8.78795e-111	0.524666	0.749	0.528	2.22019e-106	B cells	NCL
RSF1	1.43001e-110	0.635837	0.501	0.298	3.61276e-106	B cells	RSF1
MEF2C	1.50142e-110	0.75045	0.547	0.335	3.79319e-106	B cells	MEF2C
LAT2	1.66659e-110	0.565046	0.384	0.188	4.21048e-106	B cells	LAT2
NEAT1	1.82279e-110	-1.67534	0.732	0.76	4.60508e-106	B cells	NEAT1
SPP1	2.55946e-110	-3.15626	0.073	0.331	6.46623e-106	B cells	SPP1
N4BP2L1	2.80258e-110	0.545819	0.297	0.125	7.08045e-106	B cells	N4BP2L1
ARPC5	2.86291e-110	-1.25425	0.566	0.713	7.23284e-106	B cells	ARPC5
CCL3	9.66327e-110	-3.5943	0.067	0.314	2.44133e-105	B cells	CCL3
LCP2	1.14123e-109	-1.16965	0.07	0.32	2.8832e-105	B cells	LCP2
CDK6	1.54047e-109	0.724731	0.317	0.142	3.89185e-105	B cells	CDK6
SRSF7	1.67127e-109	0.385571	0.79	0.54	4.2223e-105	B cells	SRSF7
RBM25	2.36553e-109	0.547842	0.64	0.435	5.97628e-105	B cells	RBM25
SMG1	3.23801e-109	0.562336	0.436	0.234	8.18051e-105	B cells	SMG1
FAM208B	3.99748e-109	0.462322	0.262	0.103	1.00992e-104	B cells	FAM208B
RETN	4.8233e-109	-3.29814	0.049	0.298	1.21856e-104	B cells	RETN
ARHGAP18	1.1185e-108	-0.915218	0.039	0.286	2.82577e-104	B cells	ARHGAP18
SDCBP	1.7732e-108	-1.20478	0.425	0.617	4.47981e-104	B cells	SDCBP
TSTD1	2.0468e-108	0.428141	0.361	0.163	5.17103e-104	B cells	TSTD1
RGCC	4.45161e-108	-1.19435	0.159	0.437	1.12466e-103	B cells	RGCC
ZBTB10	7.45377e-108	0.594648	0.297	0.129	1.88312e-103	B cells	ZBTB10
SECISBP2	8.19247e-108	0.566133	0.377	0.189	2.06975e-103	B cells	SECISBP2
CD40	2.85342e-107	0.712024	0.277	0.118	7.20888e-103	B cells	CD40
KIN	5.26756e-107	0.594137	0.283	0.12	1.3308e-102	B cells	KIN
UBE3A	6.80883e-107	0.678343	0.422	0.235	1.72018e-102	B cells	UBE3A
HEXDC	2.89506e-106	0.47292	0.251	0.097	7.31408e-102	B cells	HEXDC
RPS17	3.61483e-106	0.405758	0.671	0.45	9.1325e-102	B cells	RPS17
FGL2	1.16997e-105	-1.1795	0.047	0.29	2.95581e-101	B cells	FGL2
ACAP1	1.80314e-105	0.302479	0.384	0.167	4.55546e-101	B cells	ACAP1
CD47	4.9837e-105	0.540374	0.583	0.378	1.25908e-100	B cells	CD47
DTNBP1	7.48583e-105	0.499244	0.27	0.111	1.89122e-100	B cells	DTNBP1
TSC22D3	1.66297e-104	0.703288	0.594	0.376	4.20134e-100	B cells	TSC22D3
IFI44L	3.37935e-104	0.930003	0.336	0.156	8.53758e-100	B cells	IFI44L
CCNI	6.20356e-104	0.392242	0.906	0.744	1.56727e-99	B cells	CCNI
A1BG	1.31338e-103	0.633489	0.314	0.144	3.31812e-99	B cells	A1BG
RAC1	2.52473e-103	-0.985721	0.541	0.655	6.37848e-99	B cells	RAC1
NSA2	3.93085e-103	0.547387	0.591	0.398	9.93091e-99	B cells	NSA2
PSMB8-AS1	7.78588e-103	0.437186	0.251	0.097	1.96702e-98	B cells	PSMB8-AS1
GCC2	8.15404e-103	0.624453	0.523	0.32	2.06004e-98	B cells	GCC2
MTSS1	9.27915e-103	0.681763	0.341	0.168	2.34428e-98	B cells	MTSS1
PPP1R2	3.96644e-102	0.532496	0.536	0.332	1.00208e-97	B cells	PPP1R2
ELK4	4.43921e-102	0.48949	0.284	0.121	1.12152e-97	B cells	ELK4
FTH1	4.90556e-102	-1.58305	0.99	0.905	1.23934e-97	B cells	FTH1
MT-ND4L	2.9367e-101	0.446112	0.65	0.438	7.41928e-97	B cells	MT-ND4L
TAGAP	3.24187e-101	0.505317	0.446	0.236	8.19025e-97	B cells	TAGAP
P4HB	7.96576e-101	-1.06079	0.269	0.505	2.01247e-96	B cells	P4HB
PTPN2	1.06976e-100	0.540771	0.407	0.22	2.70265e-96	B cells	PTPN2
ING3	1.15578e-100	0.425752	0.289	0.124	2.91997e-96	B cells	ING3
PABPN1	2.14562e-100	0.547528	0.497	0.304	5.4207e-96	B cells	PABPN1
MX1	2.58442e-100	0.683572	0.354	0.169	6.52929e-96	B cells	MX1
SLC40A1	3.46784e-100	-1.60013	0.038	0.266	8.76116e-96	B cells	SLC40A1
BOD1L1	3.80499e-100	0.478488	0.585	0.382	9.61293e-96	B cells	BOD1L1
CTSA	4.84435e-100	-0.741045	0.094	0.349	1.22388e-95	B cells	CTSA
TCEA1	5.23887e-100	0.539545	0.544	0.353	1.32355e-95	B cells	TCEA1
HERPUD1	7.50533e-100	0.987665	0.688	0.511	1.89615e-95	B cells	HERPUD1
RBM33	8.12755e-100	0.480955	0.365	0.184	2.05334e-95	B cells	RBM33
RSRP1	1.28504e-99	0.450402	0.684	0.467	3.24651e-95	B cells	RSRP1
FNDC3B	2.5962e-99	-0.733704	0.033	0.267	6.55904e-95	B cells	FNDC3B
MPRIP	2.72432e-99	0.4821	0.321	0.149	6.88272e-95	B cells	MPRIP
ANKRD11	4.40221e-99	0.725207	0.561	0.38	1.11217e-94	B cells	ANKRD11
UBE2I	4.96561e-99	0.4723	0.625	0.428	1.25451e-94	B cells	UBE2I
BRAF	1.09404e-98	0.409107	0.367	0.179	2.76399e-94	B cells	BRAF
ATXN7L3B	1.16557e-98	0.470857	0.294	0.131	2.94471e-94	B cells	ATXN7L3B
SHOC2	1.25647e-98	0.260172	0.385	0.187	3.17435e-94	B cells	SHOC2
SMARCC1	1.76115e-98	0.484728	0.383	0.2	4.44937e-94	B cells	SMARCC1
ASAH1	1.83713e-98	-1.20995	0.246	0.484	4.64133e-94	B cells	ASAH1
TNFAIP3	5.13721e-98	-1.61574	0.266	0.483	1.29786e-93	B cells	TNFAIP3
MAP3K1	5.2166e-98	0.545907	0.323	0.153	1.31792e-93	B cells	MAP3K1
IGHA1	7.37502e-98	-1.288	0.432	0.193	1.86323e-93	B cells	IGHA1
TUBA1C	8.53586e-98	-0.987164	0.142	0.391	2.1565e-93	B cells	TUBA1C
HEXB	9.01007e-98	-0.623389	0.057	0.295	2.2763e-93	B cells	HEXB
RBM5	9.42567e-98	0.457581	0.436	0.241	2.3813e-93	B cells	RBM5
RAB13	1.16496e-97	-0.909075	0.087	0.33	2.94315e-93	B cells	RAB13
ZBTB20	1.55702e-97	0.617102	0.435	0.241	3.93366e-93	B cells	ZBTB20
MS4A7	3.40721e-97	-2.0877	0.063	0.287	8.60798e-93	B cells	MS4A7
SRRM1	3.45865e-97	0.45825	0.666	0.463	8.73793e-93	B cells	SRRM1
YWHAZ	5.39286e-97	0.386735	0.858	0.667	1.36245e-92	B cells	YWHAZ
CCL3L1	6.48384e-97	-2.91299	0.037	0.26	1.63808e-92	B cells	CCL3L1
EIF3D	1.6975e-96	0.541242	0.591	0.398	4.28856e-92	B cells	EIF3D
ELF2	2.83955e-96	0.481982	0.371	0.19	7.17384e-92	B cells	ELF2
TTC14	4.91752e-96	0.40285	0.397	0.205	1.24236e-91	B cells	TTC14
PAIP2	6.21756e-96	0.475884	0.618	0.431	1.5708e-91	B cells	PAIP2
IL1B	6.48138e-96	-3.63559	0.109	0.331	1.63746e-91	B cells	IL1B
NKTR	7.92779e-96	0.511877	0.492	0.295	2.00288e-91	B cells	NKTR
G0S2	1.04577e-95	-3.10729	0.094	0.324	2.64203e-91	B cells	G0S2
ITGAM	1.74296e-95	-1.1972	0.032	0.255	4.40342e-91	B cells	ITGAM
GSTP1	3.51452e-95	-0.918547	0.4	0.597	8.87909e-91	B cells	GSTP1
CREBRF	5.92694e-95	0.489139	0.481	0.279	1.49738e-90	B cells	CREBRF
RHOC	6.14742e-95	-0.862272	0.075	0.314	1.55308e-90	B cells	RHOC
CALHM6	6.16914e-95	0.459743	0.311	0.141	1.55857e-90	B cells	CALHM6
SRSF10	9.24692e-95	0.509843	0.548	0.355	2.33614e-90	B cells	SRSF10
CXCL2	2.24482e-94	-2.23033	0.068	0.292	5.67132e-90	B cells	CXCL2
GNS	3.69314e-94	-0.726207	0.042	0.268	9.33034e-90	B cells	GNS
WASHC4	2.27171e-93	0.528168	0.421	0.237	5.73925e-89	B cells	WASHC4
TNFRSF1A	2.79263e-93	-0.726221	0.05	0.274	7.05531e-89	B cells	TNFRSF1A
CD151	2.77338e-92	-0.592514	0.038	0.262	7.00666e-88	B cells	CD151
EFHD2	7.63986e-92	-1.0351	0.217	0.455	1.93013e-87	B cells	EFHD2
VAMP2	9.06842e-92	0.316351	0.591	0.376	2.29105e-87	B cells	VAMP2
HMGB1	1.03422e-91	0.36642	0.938	0.775	2.61285e-87	B cells	HMGB1
RPAIN	2.42422e-91	0.567185	0.368	0.197	6.12455e-87	B cells	RPAIN
DHX36	3.84804e-91	0.435042	0.545	0.349	9.72168e-87	B cells	DHX36
PCSK7	4.7968e-91	0.610493	0.375	0.198	1.21186e-86	B cells	PCSK7
KAT6B	5.24072e-91	0.458574	0.277	0.122	1.32402e-86	B cells	KAT6B
MGST3	6.76738e-91	-0.833203	0.231	0.469	1.70971e-86	B cells	MGST3
KLF2	1.22776e-90	0.63515	0.649	0.432	3.10181e-86	B cells	KLF2
ATOX1	3.61609e-90	-0.843674	0.164	0.412	9.1357e-86	B cells	ATOX1
SPARC	9.39252e-90	-2.18146	0.076	0.301	2.37293e-85	B cells	SPARC
CKAP4	2.16606e-89	-1.77952	0.07	0.294	5.47233e-85	B cells	CKAP4
CHPT1	2.44211e-89	0.500301	0.367	0.195	6.16976e-85	B cells	CHPT1
DDX21	6.15558e-89	0.556108	0.557	0.366	1.55515e-84	B cells	DDX21
TCOF1	7.47943e-89	0.550047	0.287	0.133	1.8896e-84	B cells	TCOF1
SMDT1	1.4043e-88	0.50008	0.585	0.4	3.54783e-84	B cells	SMDT1
HMOX1	1.65433e-88	-1.50575	0.042	0.26	4.17951e-84	B cells	HMOX1
PDXK	1.84501e-88	-0.78202	0.106	0.348	4.66124e-84	B cells	PDXK
UBE2J1	2.52967e-88	0.529295	0.415	0.234	6.39096e-84	B cells	UBE2J1
ARFGAP2	3.30006e-88	0.487888	0.318	0.157	8.33727e-84	B cells	ARFGAP2
ZNF292	3.78695e-88	0.594309	0.431	0.252	9.56736e-84	B cells	ZNF292
YTHDC1	4.64099e-88	0.463537	0.461	0.275	1.1725e-83	B cells	YTHDC1
RB1CC1	5.89454e-88	0.559246	0.458	0.28	1.4892e-83	B cells	RB1CC1
CYTOR	6.58643e-88	-0.858656	0.084	0.31	1.664e-83	B cells	CYTOR
SMARCA4	9.91125e-88	0.63402	0.344	0.183	2.50398e-83	B cells	SMARCA4
ICAM1	1.10924e-87	-1.20652	0.076	0.296	2.80238e-83	B cells	ICAM1
PLEK	2.32892e-87	-1.42679	0.171	0.39	5.88378e-83	B cells	PLEK
LDHA	6.01431e-87	-1.12309	0.428	0.604	1.51946e-82	B cells	LDHA
ZNF326	6.07777e-87	0.534687	0.317	0.159	1.53549e-82	B cells	ZNF326
SGK1	1.10061e-86	-1.27515	0.087	0.306	2.78058e-82	B cells	SGK1
RNF149	2.23858e-86	-1.14141	0.151	0.383	5.65554e-82	B cells	RNF149
LIMS1	2.97144e-86	-0.975427	0.233	0.463	7.50704e-82	B cells	LIMS1
PSME1	3.21936e-86	0.382216	0.708	0.507	8.1334e-82	B cells	PSME1
ZNF706	4.45255e-86	0.49888	0.631	0.441	1.12489e-81	B cells	ZNF706
PKM	4.51269e-86	-1.03102	0.308	0.513	1.14008e-81	B cells	PKM
PTGS2	4.83462e-86	-2.33753	0.065	0.274	1.22142e-81	B cells	PTGS2
RBBP6	4.8526e-86	0.547761	0.452	0.274	1.22596e-81	B cells	RBBP6
CCL4L2	5.64988e-86	-2.52448	0.066	0.279	1.42739e-81	B cells	CCL4L2
VKORC1	5.89849e-86	-0.655793	0.111	0.343	1.4902e-81	B cells	VKORC1
EHMT1	3.10891e-85	0.532313	0.291	0.14	7.85436e-81	B cells	EHMT1
ZEB2	3.14998e-85	1.0484	0.593	0.427	7.9581e-81	B cells	ZEB2
CHD7	7.49446e-85	0.405304	0.25	0.107	1.8934e-80	B cells	CHD7
DDX24	1.41805e-84	0.425469	0.629	0.439	3.58256e-80	B cells	DDX24
TOMM7	1.56284e-84	0.381812	0.847	0.657	3.94836e-80	B cells	TOMM7
RFLNB	1.66063e-84	-1.8289	0.07	0.279	4.19541e-80	B cells	RFLNB
ZFX	1.86058e-84	0.434987	0.277	0.128	4.70057e-80	B cells	ZFX
AP2S1	2.14961e-84	-0.945723	0.335	0.524	5.43077e-80	B cells	AP2S1
CWF19L2	4.47363e-84	0.437064	0.26	0.114	1.13022e-79	B cells	CWF19L2
DDX27	4.51297e-84	0.452232	0.392	0.219	1.14016e-79	B cells	DDX27
TYMP	4.73245e-84	-1.22413	0.243	0.456	1.19561e-79	B cells	TYMP
PAPOLA	8.35619e-84	0.384353	0.635	0.453	2.11111e-79	B cells	PAPOLA
HNRNPA3	8.97329e-84	0.397901	0.774	0.589	2.26701e-79	B cells	HNRNPA3
COMMD6	1.22033e-83	0.34978	0.816	0.612	3.08305e-79	B cells	COMMD6
MS4A6A	1.40988e-83	-1.4626	0.075	0.28	3.56192e-79	B cells	MS4A6A
IL16	1.59924e-83	0.356079	0.25	0.105	4.04032e-79	B cells	IL16
EGR1	1.75815e-83	-1.19042	0.135	0.366	4.44179e-79	B cells	EGR1
ARRB2	2.43956e-83	-0.897965	0.111	0.331	6.1633e-79	B cells	ARRB2
KAT6A	3.24051e-83	0.360096	0.345	0.175	8.18682e-79	B cells	KAT6A
IGHG1	9.95125e-83	-2.84347	0.451	0.216	2.51408e-78	B cells	IGHG1
CTCF	1.18416e-82	0.506969	0.332	0.171	2.99166e-78	B cells	CTCF
LY96	1.20387e-82	-0.734863	0.06	0.272	3.04145e-78	B cells	LY96
TNFRSF1B	1.25036e-82	-0.956688	0.149	0.37	3.15891e-78	B cells	TNFRSF1B
SAT1	2.96559e-82	-1.68185	0.74	0.735	7.49226e-78	B cells	SAT1
FAM3C	5.77753e-82	0.575108	0.329	0.175	1.45963e-77	B cells	FAM3C
GPATCH8	8.12583e-82	0.476296	0.309	0.154	2.05291e-77	B cells	GPATCH8
KRR1	9.96696e-82	0.448115	0.366	0.2	2.51805e-77	B cells	KRR1
GSTO1	1.62257e-81	-0.842025	0.238	0.459	4.09926e-77	B cells	GSTO1
ATP6V1G1	1.93944e-81	0.33952	0.815	0.595	4.8998e-77	B cells	ATP6V1G1
DSTN	3.50209e-81	-1.01865	0.181	0.41	8.84768e-77	B cells	DSTN
PCM1	4.3226e-81	0.506871	0.464	0.291	1.09206e-76	B cells	PCM1
ETS1	1.28195e-80	0.312124	0.345	0.164	3.23871e-76	B cells	ETS1
ZYX	2.07416e-80	-0.786114	0.072	0.281	5.24016e-76	B cells	ZYX
RSRC2	2.37505e-80	0.467681	0.544	0.369	6.00033e-76	B cells	RSRC2
TNFSF13B	3.41596e-80	-0.906569	0.05	0.251	8.63009e-76	B cells	TNFSF13B
SNRPN	4.47419e-80	0.487142	0.416	0.244	1.13036e-75	B cells	SNRPN
SECISBP2L	6.77566e-80	0.429146	0.263	0.122	1.7118e-75	B cells	SECISBP2L
GNAQ	5.53969e-79	-0.847742	0.082	0.296	1.39955e-74	B cells	GNAQ
DCK	7.25922e-79	0.432268	0.327	0.169	1.83397e-74	B cells	DCK
ZNF207	8.28558e-79	0.392732	0.57	0.395	2.09327e-74	B cells	ZNF207
PYGL	1.07214e-78	-1.32071	0.057	0.258	2.70864e-74	B cells	PYGL
MTF2	1.665e-78	0.389348	0.356	0.19	4.20645e-74	B cells	MTF2
ASXL1	5.66515e-78	0.498844	0.291	0.145	1.43124e-73	B cells	ASXL1
SREK1	5.86689e-78	0.543597	0.394	0.234	1.48221e-73	B cells	SREK1
CXCL16	7.09975e-78	-0.808395	0.053	0.253	1.79368e-73	B cells	CXCL16
TAPBP	8.57481e-78	0.376239	0.59	0.403	2.16634e-73	B cells	TAPBP
RBBP4	9.63768e-78	0.447721	0.421	0.255	2.43486e-73	B cells	RBBP4
SSH2	1.47537e-77	0.360657	0.286	0.136	3.72737e-73	B cells	SSH2
EPB41	2.38633e-77	0.254136	0.34	0.168	6.02882e-73	B cells	EPB41
DDHD1	3.35952e-77	0.521945	0.288	0.142	8.4875e-73	B cells	DDHD1
NFKBIZ	4.23617e-77	-1.23213	0.214	0.421	1.07023e-72	B cells	NFKBIZ
NCK2	4.83578e-77	0.407708	0.292	0.141	1.22171e-72	B cells	NCK2
PHF14	5.73957e-77	0.470443	0.366	0.204	1.45005e-72	B cells	PHF14
SERF2	7.39168e-77	-0.491515	0.966	0.878	1.86743e-72	B cells	SERF2
ZCCHC10	7.64706e-77	0.467007	0.265	0.125	1.93195e-72	B cells	ZCCHC10
MT2A	7.9726e-77	-1.53375	0.154	0.372	2.0142e-72	B cells	MT2A
IVNS1ABP	1.08106e-76	-1.40379	0.219	0.441	2.73118e-72	B cells	IVNS1ABP
SELENOH	1.35873e-76	0.389024	0.628	0.446	3.4327e-72	B cells	SELENOH
TMF1	1.39373e-76	0.533722	0.429	0.265	3.52112e-72	B cells	TMF1
TLE4	1.43315e-76	0.51695	0.396	0.227	3.62071e-72	B cells	TLE4
HLA-E	2.04644e-76	0.306845	0.949	0.711	5.17011e-72	B cells	HLA-E
PDCD4	2.07665e-76	0.342369	0.528	0.332	5.24644e-72	B cells	PDCD4
SRSF4	2.89235e-76	0.418852	0.49	0.318	7.30723e-72	B cells	SRSF4
SETD2	2.99148e-76	0.4316	0.337	0.179	7.55768e-72	B cells	SETD2
FRMD4B	3.0649e-76	-0.853335	0.058	0.256	7.74315e-72	B cells	FRMD4B
CALU	3.27518e-76	-0.655674	0.078	0.287	8.27442e-72	B cells	CALU
ANAPC16	5.1475e-76	0.40882	0.621	0.447	1.30046e-71	B cells	ANAPC16
UXT	5.71824e-76	0.368176	0.609	0.436	1.44466e-71	B cells	UXT
RICTOR	6.66654e-76	0.355019	0.315	0.158	1.68423e-71	B cells	RICTOR
NSMCE3	7.03596e-76	0.497841	0.351	0.186	1.77756e-71	B cells	NSMCE3
PHYKPL	8.55801e-76	0.409859	0.268	0.127	2.1621e-71	B cells	PHYKPL
JARID2	1.11516e-75	0.43536	0.353	0.194	2.81735e-71	B cells	JARID2
PCGF5	1.15075e-75	0.492846	0.317	0.167	2.90726e-71	B cells	PCGF5
KANSL1	1.52315e-75	0.394646	0.411	0.24	3.8481e-71	B cells	KANSL1
CSNK1G2	2.20974e-75	0.447516	0.338	0.181	5.58269e-71	B cells	CSNK1G2
SH3BGRL3	2.25929e-75	-0.845172	0.836	0.819	5.70786e-71	B cells	SH3BGRL3
JPT1	4.85051e-75	-0.841938	0.216	0.44	1.22543e-70	B cells	JPT1
ASH1L	5.58472e-75	0.477425	0.435	0.27	1.41092e-70	B cells	ASH1L
PSIP1	1.38473e-74	0.446448	0.41	0.241	3.49838e-70	B cells	PSIP1
RPN2	3.03045e-74	-0.798851	0.266	0.476	7.65613e-70	B cells	RPN2
SLC25A5	3.32559e-74	0.417754	0.722	0.532	8.40176e-70	B cells	SLC25A5
PCBP2	3.8573e-74	0.363163	0.716	0.543	9.74509e-70	B cells	PCBP2
KLF4	4.5115e-74	-0.786649	0.07	0.272	1.13978e-69	B cells	KLF4
NUTM2B-AS1	5.30216e-74	0.386932	0.286	0.14	1.33954e-69	B cells	NUTM2B-AS1
TMEM131	9.57556e-74	0.416662	0.265	0.127	2.41917e-69	B cells	TMEM131
KDELR2	1.24972e-73	-0.899366	0.211	0.427	3.1573e-69	B cells	KDELR2
CXCL3	1.48512e-73	-2.19267	0.064	0.251	3.752e-69	B cells	CXCL3
LYL1	1.91641e-73	0.418247	0.259	0.122	4.84163e-69	B cells	LYL1
BLVRA	2.05033e-73	-0.496983	0.057	0.251	5.17996e-69	B cells	BLVRA
NDFIP1	2.22506e-73	-0.588619	0.161	0.385	5.62139e-69	B cells	NDFIP1
MAFF	2.81686e-73	-0.730492	0.081	0.283	7.11652e-69	B cells	MAFF
CYB5R4	4.88283e-73	0.36235	0.303	0.155	1.2336e-68	B cells	CYB5R4
RBMX	6.16108e-73	0.437908	0.525	0.361	1.55654e-68	B cells	RBMX
UBALD2	6.2985e-73	0.488602	0.49	0.321	1.59125e-68	B cells	UBALD2
DENND4A	7.60512e-73	0.42105	0.291	0.145	1.92136e-68	B cells	DENND4A
ACTG1	1.31437e-72	-0.503097	0.864	0.9	3.32062e-68	B cells	ACTG1
CD24	1.66679e-72	-0.335228	0.467	0.233	4.21097e-68	B cells	CD24
MCL1	1.75495e-72	-0.965594	0.52	0.652	4.4337e-68	B cells	MCL1
NIPBL	2.02624e-72	0.483315	0.48	0.317	5.1191e-68	B cells	NIPBL
CYSTM1	2.08488e-72	-1.10298	0.105	0.312	5.26724e-68	B cells	CYSTM1
SPG7	2.43545e-72	0.470467	0.326	0.176	6.15292e-68	B cells	SPG7
VSIR	5.74902e-72	-0.816309	0.099	0.302	1.45243e-67	B cells	VSIR
NSD1	9.38965e-72	0.42335	0.337	0.185	2.3722e-67	B cells	NSD1
SOD2	1.83698e-71	-1.8588	0.373	0.511	4.64094e-67	B cells	SOD2
SARAF	2.72346e-71	0.304055	0.792	0.598	6.88056e-67	B cells	SARAF
SAMSN1	3.07675e-71	-1.024	0.207	0.416	7.77309e-67	B cells	SAMSN1
CREBZF	3.9428e-71	0.37086	0.274	0.133	9.96108e-67	B cells	CREBZF
CCDC50	3.96302e-71	0.576036	0.354	0.208	1.00122e-66	B cells	CCDC50
CHD2	4.7397e-71	0.445646	0.412	0.251	1.19744e-66	B cells	CHD2
ROCK1	8.17391e-71	0.411075	0.58	0.413	2.06506e-66	B cells	ROCK1
SELENOF	1.26949e-70	0.435943	0.579	0.415	3.20723e-66	B cells	SELENOF
DDX54	1.59928e-70	0.642322	0.265	0.132	4.04042e-66	B cells	DDX54
BDP1	1.76449e-70	0.523367	0.389	0.232	4.4578e-66	B cells	BDP1
LAPTM5	1.99935e-70	0.313574	0.916	0.609	5.05116e-66	B cells	LAPTM5
HSPA1B	2.51592e-70	-0.95529	0.143	0.362	6.35622e-66	B cells	HSPA1B
ANKH	2.51599e-70	-0.645059	0.075	0.268	6.3564e-66	B cells	ANKH
GTF3A	2.85772e-70	0.435554	0.573	0.409	7.21974e-66	B cells	GTF3A
SYNRG	3.16717e-70	0.416461	0.302	0.155	8.00155e-66	B cells	SYNRG
NINJ1	3.30048e-70	-0.866877	0.15	0.352	8.33833e-66	B cells	NINJ1
APMAP	4.36249e-70	-0.843697	0.097	0.298	1.10214e-65	B cells	APMAP
JPX	6.60856e-70	0.495815	0.29	0.15	1.66959e-65	B cells	JPX
PLIN2	6.88017e-70	-1.11266	0.129	0.336	1.73821e-65	B cells	PLIN2
MARCKS	1.31358e-69	-1.14204	0.443	0.565	3.31864e-65	B cells	MARCKS
NDUFS5	1.98195e-69	-0.849128	0.434	0.595	5.00719e-65	B cells	NDUFS5
HSPB1	7.84249e-69	-1.05728	0.198	0.403	1.98133e-64	B cells	HSPB1
TMBIM6	9.83761e-69	-0.709966	0.641	0.685	2.48537e-64	B cells	TMBIM6
CCDC59	1.41591e-68	0.391237	0.421	0.26	3.57716e-64	B cells	CCDC59
CFL1	3.98278e-68	-0.588164	0.887	0.839	1.00621e-63	B cells	CFL1
HMGN1	4.22429e-68	0.311829	0.754	0.567	1.06722e-63	B cells	HMGN1
IQSEC1	4.47728e-68	0.405181	0.314	0.169	1.13114e-63	B cells	IQSEC1
S100A9	4.52356e-68	-4.22664	0.415	0.535	1.14283e-63	B cells	S100A9
TRAPPC10	6.86442e-68	0.330509	0.25	0.117	1.73423e-63	B cells	TRAPPC10
PRPF38B	8.23544e-68	0.468597	0.533	0.378	2.0806e-63	B cells	PRPF38B
CYLD	9.61405e-68	0.351083	0.438	0.27	2.42889e-63	B cells	CYLD
RASGEF1B	9.92617e-68	0.648513	0.431	0.268	2.50775e-63	B cells	RASGEF1B
TERF1	1.05453e-67	0.476447	0.326	0.18	2.66417e-63	B cells	TERF1
JAK1	3.17373e-67	0.298779	0.63	0.451	8.01811e-63	B cells	JAK1
KTN1	3.34808e-67	0.430035	0.58	0.422	8.45859e-63	B cells	KTN1
TRIB1	3.35313e-67	-1.09337	0.068	0.253	8.47135e-63	B cells	TRIB1
NCOR1	9.29861e-67	0.34145	0.517	0.351	2.3492e-62	B cells	NCOR1
THUMPD3-AS1	1.103e-66	0.413012	0.43	0.267	2.78661e-62	B cells	THUMPD3-AS1
PPHLN1	1.42182e-66	0.379633	0.395	0.24	3.59208e-62	B cells	PPHLN1
TCF25	1.51319e-66	0.377545	0.585	0.43	3.82293e-62	B cells	TCF25
PTTG1IP	1.82748e-66	-0.607715	0.116	0.316	4.61695e-62	B cells	PTTG1IP
SSR3	2.14725e-66	-0.690669	0.259	0.458	5.4248e-62	B cells	SSR3
MXD1	2.25821e-66	-1.34014	0.131	0.321	5.70514e-62	B cells	MXD1
NFATC2IP	2.60278e-66	0.314058	0.326	0.175	6.57567e-62	B cells	NFATC2IP
RHOB	1.29143e-65	-0.853073	0.137	0.336	3.26268e-61	B cells	RHOB
CDK11B	1.81208e-65	0.382144	0.267	0.134	4.57803e-61	B cells	CDK11B
COL1A2	3.21129e-65	-2.33346	0.076	0.26	8.11301e-61	B cells	COL1A2
C11orf58	5.13852e-65	0.34296	0.652	0.497	1.2982e-60	B cells	C11orf58
CUL3	5.37885e-65	0.342883	0.369	0.217	1.35891e-60	B cells	CUL3
TALDO1	1.24181e-64	-0.997458	0.375	0.562	3.13731e-60	B cells	TALDO1
CNOT4	1.84391e-64	0.388205	0.289	0.152	4.65845e-60	B cells	CNOT4
LBH	1.90884e-64	0.363787	0.272	0.132	4.82249e-60	B cells	LBH
ATF6B	2.66098e-64	0.421932	0.29	0.155	6.7227e-60	B cells	ATF6B
MFSD1	2.84311e-64	-0.589467	0.09	0.277	7.18283e-60	B cells	MFSD1
PXK	3.0155e-64	0.362524	0.254	0.125	7.61835e-60	B cells	PXK
NARF	5.76683e-64	0.46258	0.332	0.189	1.45693e-59	B cells	NARF
TIA1	6.11413e-64	0.394145	0.289	0.153	1.54467e-59	B cells	TIA1
DOCK8	6.538e-64	0.272508	0.463	0.288	1.65176e-59	B cells	DOCK8
PPP4R3A	8.55329e-64	0.376265	0.404	0.252	2.1609e-59	B cells	PPP4R3A
WASF2	9.9146e-64	0.414165	0.595	0.444	2.50482e-59	B cells	WASF2
BACH1	1.04506e-63	0.495491	0.339	0.198	2.64024e-59	B cells	BACH1
TINF2	1.05303e-63	0.401656	0.297	0.161	2.66037e-59	B cells	TINF2
BIRC6	1.20859e-63	0.426501	0.339	0.196	3.05337e-59	B cells	BIRC6
ENO1	1.66402e-63	-1.01215	0.504	0.613	4.20398e-59	B cells	ENO1
CNOT6L	3.49267e-63	0.25758	0.415	0.241	8.82388e-59	B cells	CNOT6L
OCIAD2	3.5078e-63	0.305872	0.312	0.161	8.8621e-59	B cells	OCIAD2
PDIA4	3.5986e-63	-0.495308	0.091	0.283	9.0915e-59	B cells	PDIA4
MPHOSPH8	4.32143e-63	0.439242	0.461	0.309	1.09177e-58	B cells	MPHOSPH8
CREB1	6.52926e-63	0.399925	0.343	0.199	1.64955e-58	B cells	CREB1
MECP2	8.26857e-63	0.37588	0.343	0.195	2.08897e-58	B cells	MECP2
ETS2	1.01624e-62	-0.888978	0.111	0.295	2.56743e-58	B cells	ETS2
PHKB	2.00186e-62	0.432704	0.351	0.21	5.05749e-58	B cells	PHKB
ATP6AP2	3.17998e-62	-0.724226	0.297	0.481	8.0339e-58	B cells	ATP6AP2
KDM5A	4.17355e-62	0.386143	0.429	0.276	1.05441e-57	B cells	KDM5A
NASP	8.67209e-62	0.397257	0.516	0.358	2.19092e-57	B cells	NASP
USE1	1.26792e-61	0.40555	0.278	0.148	3.20327e-57	B cells	USE1
MED30	1.91225e-61	0.334913	0.327	0.184	4.83112e-57	B cells	MED30
KRT10	3.68547e-61	0.312195	0.591	0.41	9.31096e-57	B cells	KRT10
HNRNPR	5.37982e-61	0.393216	0.537	0.386	1.35916e-56	B cells	HNRNPR
ARID1A	6.34105e-61	0.390619	0.416	0.268	1.602e-56	B cells	ARID1A
INTS10	1.01306e-60	0.387873	0.269	0.142	2.55939e-56	B cells	INTS10
NFKB2	1.12979e-60	0.476682	0.347	0.207	2.85431e-56	B cells	NFKB2
CSNK2A1	1.15749e-60	0.451123	0.361	0.223	2.92428e-56	B cells	CSNK2A1
PRDX4	2.03662e-60	-0.832098	0.129	0.31	5.14531e-56	B cells	PRDX4
LCP1	2.20637e-60	-1.25524	0.438	0.558	5.57418e-56	B cells	LCP1
CUX1	2.51852e-60	0.446792	0.355	0.216	6.36278e-56	B cells	CUX1
SOCS3	2.78335e-60	-0.813331	0.196	0.389	7.03185e-56	B cells	SOCS3
ORMDL1	2.93348e-60	0.423148	0.444	0.298	7.41114e-56	B cells	ORMDL1
LAMP2	3.74978e-60	-0.804386	0.2	0.395	9.47344e-56	B cells	LAMP2
PDE7A	5.84062e-60	0.326298	0.272	0.137	1.47557e-55	B cells	PDE7A
ARID4A	7.83282e-60	0.428957	0.357	0.214	1.97888e-55	B cells	ARID4A
NR3C1	7.87476e-60	0.406011	0.472	0.321	1.98948e-55	B cells	NR3C1
CHID1	1.33324e-59	-0.442549	0.076	0.255	3.3683e-55	B cells	CHID1
TMPO	1.60079e-59	0.37852	0.377	0.225	4.04423e-55	B cells	TMPO
UBE2D2	1.67865e-59	0.297432	0.609	0.453	4.24095e-55	B cells	UBE2D2
MBNL1	1.83398e-59	0.292017	0.632	0.464	4.63336e-55	B cells	MBNL1
BRD4	2.5322e-59	0.330361	0.481	0.333	6.39735e-55	B cells	BRD4
PHC3	4.55909e-59	0.3472	0.25	0.126	1.15181e-54	B cells	PHC3
CNOT7	4.84704e-59	0.418037	0.341	0.204	1.22456e-54	B cells	CNOT7
FKBP1A	9.88187e-59	-1.03924	0.479	0.616	2.49656e-54	B cells	FKBP1A
ATP6AP1	1.49666e-58	-0.542852	0.135	0.326	3.78115e-54	B cells	ATP6AP1
ZFP36L2	2.70337e-58	0.321569	0.726	0.553	6.82979e-54	B cells	ZFP36L2
PGK1	3.20397e-58	-0.920133	0.495	0.614	8.09452e-54	B cells	PGK1
MCUB	3.33683e-58	0.424497	0.34	0.202	8.43016e-54	B cells	MCUB
METTL21A	3.63488e-58	0.303637	0.254	0.129	9.18316e-54	B cells	METTL21A
SIAH2	6.17648e-58	0.480367	0.306	0.175	1.56043e-53	B cells	SIAH2
CASP1	9.29683e-58	-0.576968	0.082	0.253	2.34875e-53	B cells	CASP1
OGT	1.66286e-57	0.302455	0.354	0.209	4.20104e-53	B cells	OGT
HM13	1.89222e-57	-0.583154	0.159	0.355	4.78051e-53	B cells	HM13
FTX	2.27617e-57	0.375765	0.265	0.139	5.75051e-53	B cells	FTX
KHDRBS1	2.45892e-57	0.371678	0.547	0.4	6.21222e-53	B cells	KHDRBS1
EIF3H	2.81668e-57	0.282868	0.698	0.519	7.11605e-53	B cells	EIF3H
HNRNPD	6.57678e-57	0.28813	0.596	0.444	1.66156e-52	B cells	HNRNPD
LIPA	7.40066e-57	-0.703802	0.085	0.25	1.8697e-52	B cells	LIPA
GTF2I	7.89342e-57	0.310117	0.529	0.381	1.99419e-52	B cells	GTF2I
VMP1	8.61324e-57	-0.737507	0.218	0.411	2.17605e-52	B cells	VMP1
ZMYM2	8.93282e-57	0.445674	0.351	0.214	2.25679e-52	B cells	ZMYM2
SERPINB6	1.11439e-56	-0.566894	0.163	0.354	2.81538e-52	B cells	SERPINB6
OSER1	1.20413e-56	0.361592	0.345	0.207	3.0421e-52	B cells	OSER1
ZKSCAN1	1.28224e-56	0.356929	0.303	0.171	3.23945e-52	B cells	ZKSCAN1
TRA2B	1.30066e-56	0.370391	0.524	0.38	3.286e-52	B cells	TRA2B
RGS1	1.97507e-56	-1.13652	0.182	0.357	4.98981e-52	B cells	RGS1
UPF3A	2.1878e-56	0.423978	0.318	0.184	5.52726e-52	B cells	UPF3A
USP22	3.46263e-56	0.344454	0.329	0.194	8.74799e-52	B cells	USP22
ITGA4	9.7381e-56	0.386	0.327	0.19	2.46023e-51	B cells	ITGA4
PWP1	1.02531e-55	0.38042	0.266	0.144	2.59035e-51	B cells	PWP1
SLA	1.52825e-55	-1.00584	0.134	0.31	3.86096e-51	B cells	SLA
RSBN1L	1.58325e-55	0.395042	0.357	0.22	3.99992e-51	B cells	RSBN1L
VPS51	3.96097e-55	0.39441	0.324	0.193	1.0007e-50	B cells	VPS51
SF3B1	4.86168e-55	0.301153	0.606	0.468	1.22825e-50	B cells	SF3B1
SETX	6.67515e-55	0.4656	0.374	0.239	1.68641e-50	B cells	SETX
ADAR	7.83469e-55	0.324116	0.495	0.349	1.97936e-50	B cells	ADAR
DDX46	8.90001e-55	0.364545	0.477	0.336	2.2485e-50	B cells	DDX46
RTF1	9.69727e-55	0.360296	0.437	0.296	2.44992e-50	B cells	RTF1
BSG	9.95246e-55	-0.643952	0.24	0.427	2.51439e-50	B cells	BSG
ATP6V1B2	1.38794e-54	-0.555921	0.097	0.269	3.5065e-50	B cells	ATP6V1B2
MGAT1	3.0563e-54	-0.532177	0.151	0.336	7.72143e-50	B cells	MGAT1
CD59	4.15133e-54	-0.653495	0.124	0.3	1.04879e-49	B cells	CD59
ZNF24	4.62162e-54	0.398233	0.338	0.208	1.16761e-49	B cells	ZNF24
C4orf48	9.3337e-54	-0.565384	0.14	0.323	2.35807e-49	B cells	C4orf48
SRSF3	1.50527e-53	0.301684	0.771	0.603	3.80291e-49	B cells	SRSF3
VPS37B	2.52407e-53	0.444019	0.38	0.237	6.3768e-49	B cells	VPS37B
CHURC1	2.72028e-53	0.325606	0.495	0.353	6.87252e-49	B cells	CHURC1
ARL4C	4.73985e-53	-0.979382	0.238	0.404	1.19747e-48	B cells	ARL4C
ILF3	5.51366e-53	0.389191	0.401	0.269	1.39297e-48	B cells	ILF3
SAP18	6.42704e-53	0.318394	0.729	0.557	1.62373e-48	B cells	SAP18
PDE4B	1.04978e-52	0.379393	0.462	0.305	2.65215e-48	B cells	PDE4B
KLF13	1.06444e-52	0.329477	0.376	0.236	2.68921e-48	B cells	KLF13
GLUL	1.19634e-52	-1.25667	0.341	0.482	3.02243e-48	B cells	GLUL
SLTM	1.2357e-52	0.369396	0.467	0.327	3.12187e-48	B cells	SLTM
DNAJB1	1.28951e-52	-0.607672	0.281	0.466	3.25782e-48	B cells	DNAJB1
LAMP1	1.67467e-52	-0.683685	0.236	0.417	4.23089e-48	B cells	LAMP1
TMEM123	1.83703e-52	0.258351	0.601	0.447	4.64108e-48	B cells	TMEM123
RAB10	1.91364e-52	-0.557841	0.173	0.361	4.83462e-48	B cells	RAB10
BID	1.9519e-52	-0.528832	0.109	0.279	4.93129e-48	B cells	BID
CHD4	2.85818e-52	0.381034	0.471	0.335	7.2209e-48	B cells	CHD4
SKIL	2.96282e-52	0.399818	0.517	0.37	7.48526e-48	B cells	SKIL
EIF1	5.71339e-52	0.300168	0.992	0.919	1.44343e-47	B cells	EIF1
FABP5	6.01549e-52	-1.28189	0.209	0.367	1.51975e-47	B cells	FABP5
U2SURP	7.51838e-52	0.393534	0.451	0.319	1.89944e-47	B cells	U2SURP
EVL	9.24083e-52	0.255536	0.487	0.326	2.3346e-47	B cells	EVL
MBD4	9.88117e-52	0.288744	0.381	0.244	2.49638e-47	B cells	MBD4
PFKFB3	1.21271e-51	-0.843994	0.13	0.295	3.06379e-47	B cells	PFKFB3
MARCKSL1	1.2974e-51	0.286328	0.437	0.264	3.27774e-47	B cells	MARCKSL1
CDK12	1.32448e-51	0.338406	0.304	0.177	3.34617e-47	B cells	CDK12
EIF5	1.41497e-51	0.306717	0.709	0.552	3.57477e-47	B cells	EIF5
GGA2	2.17742e-51	0.462779	0.287	0.168	5.50102e-47	B cells	GGA2
DYNLL1	2.47181e-51	-0.803742	0.556	0.62	6.24477e-47	B cells	DYNLL1
TNFRSF14	2.90834e-51	0.393808	0.386	0.249	7.34762e-47	B cells	TNFRSF14
ZNF644	3.33319e-51	0.388463	0.358	0.228	8.42096e-47	B cells	ZNF644
PHF11	3.71442e-51	0.343458	0.289	0.164	9.3841e-47	B cells	PHF11
HLA-F	4.637e-51	0.32475	0.457	0.303	1.17149e-46	B cells	HLA-F
SFSWAP	6.36061e-51	0.338286	0.272	0.153	1.60694e-46	B cells	SFSWAP
SLC3A2	6.99808e-51	-0.456342	0.181	0.368	1.76799e-46	B cells	SLC3A2
IRF8	7.1352e-51	0.583865	0.269	0.153	1.80264e-46	B cells	IRF8
TUBA1B	8.08453e-51	-1.23862	0.55	0.62	2.04247e-46	B cells	TUBA1B
PGD	9.99711e-51	-1.0223	0.094	0.252	2.52567e-46	B cells	PGD
NUCB1	1.75202e-50	-0.417098	0.137	0.313	4.42629e-46	B cells	NUCB1
RNPS1	2.32547e-50	0.318922	0.434	0.3	5.87508e-46	B cells	RNPS1
PPIF	2.54506e-50	-0.772756	0.092	0.254	6.42983e-46	B cells	PPIF
PTEN	2.96409e-50	0.302534	0.427	0.293	7.48848e-46	B cells	PTEN
ADD1	3.42212e-50	0.337545	0.361	0.231	8.64565e-46	B cells	ADD1
ZNF652	3.75298e-50	0.337422	0.256	0.139	9.48154e-46	B cells	ZNF652
NPC2	5.25182e-50	-1.25502	0.391	0.486	1.32682e-45	B cells	NPC2
BHLHE40	8.73231e-50	-0.539589	0.115	0.279	2.20613e-45	B cells	BHLHE40
FUBP1	8.85407e-50	0.342933	0.325	0.198	2.23689e-45	B cells	FUBP1
VPS29	1.07218e-49	-0.545087	0.21	0.394	2.70876e-45	B cells	VPS29
EIF3K	1.08222e-49	0.263549	0.792	0.614	2.73411e-45	B cells	EIF3K
FOXO3	1.30167e-49	-0.85243	0.126	0.293	3.28855e-45	B cells	FOXO3
ZFC3H1	1.48608e-49	0.311561	0.277	0.156	3.75444e-45	B cells	ZFC3H1
KLF6	1.49122e-49	-0.952705	0.503	0.614	3.76741e-45	B cells	KLF6
PGAM1	1.60402e-49	-0.754929	0.286	0.453	4.05238e-45	B cells	PGAM1
ATP5F1E	1.87784e-49	-0.623994	0.935	0.915	4.74417e-45	B cells	ATP5F1E
RPN1	2.0509e-49	-0.547029	0.147	0.325	5.18139e-45	B cells	RPN1
MBTPS1	2.68536e-49	0.406177	0.272	0.158	6.7843e-45	B cells	MBTPS1
IL10RA	3.65305e-49	-0.501328	0.106	0.272	9.22907e-45	B cells	IL10RA
TTC3	4.04506e-49	0.420185	0.498	0.367	1.02194e-44	B cells	TTC3
CD99	4.15554e-49	-0.531225	0.335	0.516	1.04985e-44	B cells	CD99
CAPZB	4.87373e-49	-0.731139	0.457	0.581	1.2313e-44	B cells	CAPZB
EVI2A	5.2021e-49	-0.523752	0.095	0.255	1.31426e-44	B cells	EVI2A
KDM6B	7.92123e-49	0.349902	0.6	0.415	2.00122e-44	B cells	KDM6B
PHPT1	1.35557e-48	-0.558597	0.216	0.395	3.42472e-44	B cells	PHPT1
HNRNPU	1.5051e-48	0.264787	0.784	0.625	3.80249e-44	B cells	HNRNPU
TPR	1.70034e-48	0.377548	0.473	0.342	4.29575e-44	B cells	TPR
2023-03-06	2.64102e-48	0.34934	0.356	0.231	6.67228e-44	B cells	2023-03-06
CCDC12	2.89166e-48	0.30288	0.342	0.213	7.3055e-44	B cells	CCDC12
NEMF	2.96634e-48	0.416795	0.367	0.243	7.49416e-44	B cells	NEMF
DDX3X	3.28042e-48	0.254116	0.71	0.572	8.28764e-44	B cells	DDX3X
PSMB5	3.68368e-48	-0.615515	0.147	0.313	9.30645e-44	B cells	PSMB5
DNAJC10	7.18302e-48	0.412009	0.259	0.149	1.81472e-43	B cells	DNAJC10
NUB1	8.27413e-48	0.373835	0.318	0.194	2.09038e-43	B cells	NUB1
TPP1	1.18923e-47	-0.666999	0.198	0.362	3.00448e-43	B cells	TPP1
CALM1	1.4635e-47	-0.638024	0.849	0.837	3.69738e-43	B cells	CALM1
LY86	1.57147e-47	0.429342	0.317	0.192	3.97017e-43	B cells	LY86
HIST1H4C	1.87234e-47	-0.541782	0.503	0.331	4.73027e-43	B cells	HIST1H4C
MED28	1.87268e-47	0.336587	0.376	0.25	4.73113e-43	B cells	MED28
PRPF8	2.27111e-47	0.357808	0.345	0.222	5.73772e-43	B cells	PRPF8
SAFB2	2.67595e-47	0.355524	0.332	0.209	6.76053e-43	B cells	SAFB2
PTPN1	3.48603e-47	0.390347	0.352	0.227	8.80712e-43	B cells	PTPN1
NABP1	3.63008e-47	-0.758785	0.136	0.302	9.17105e-43	B cells	NABP1
CAPG	3.83059e-47	-0.880715	0.211	0.358	9.6776e-43	B cells	CAPG
COL1A1	6.82985e-47	-2.55453	0.109	0.26	1.72549e-42	B cells	COL1A1
TUBB	9.18515e-47	-1.09673	0.353	0.485	2.32054e-42	B cells	TUBB
CARD16	1.04586e-46	-0.757752	0.17	0.327	2.64225e-42	B cells	CARD16
RNF213	1.15761e-46	0.415869	0.533	0.386	2.92458e-42	B cells	RNF213
IREB2	1.86739e-46	0.325692	0.25	0.139	4.71778e-42	B cells	IREB2
AFF4	3.74213e-46	0.324405	0.366	0.241	9.45411e-42	B cells	AFF4
EIF2AK2	3.81799e-46	0.490521	0.404	0.277	9.64578e-42	B cells	EIF2AK2
GUSB	5.49349e-46	-0.389949	0.101	0.263	1.38787e-41	B cells	GUSB
PPP4R3B	9.96384e-46	0.318023	0.299	0.181	2.51727e-41	B cells	PPP4R3B
BRWD1	1.07108e-45	0.351051	0.296	0.18	2.70599e-41	B cells	BRWD1
IFITM2	1.47575e-45	-1.58922	0.463	0.576	3.72834e-41	B cells	IFITM2
GABARAPL1	1.5358e-45	-0.577732	0.115	0.276	3.88005e-41	B cells	GABARAPL1
ASAP1	1.57379e-45	-0.57269	0.124	0.288	3.97603e-41	B cells	ASAP1
PSMB8	1.91081e-45	0.273158	0.506	0.363	4.82746e-41	B cells	PSMB8
PFDN5	2.61406e-45	0.298593	0.955	0.755	6.60416e-41	B cells	PFDN5
RBMS1	2.69363e-45	-0.624516	0.191	0.366	6.80518e-41	B cells	RBMS1
CITED2	3.35085e-45	-0.642543	0.104	0.257	8.46559e-41	B cells	CITED2
CMC1	4.06244e-45	-0.533213	0.099	0.255	1.02634e-40	B cells	CMC1
CRTAP	6.74467e-45	-0.390644	0.106	0.264	1.70397e-40	B cells	CRTAP
RRBP1	7.75875e-45	-0.504207	0.14	0.304	1.96017e-40	B cells	RRBP1
HSBP1	8.06546e-45	-0.714253	0.292	0.448	2.03766e-40	B cells	HSBP1
LASP1	1.15669e-44	-0.650581	0.114	0.269	2.92226e-40	B cells	LASP1
CFLAR	1.30227e-44	-0.784526	0.281	0.432	3.29005e-40	B cells	CFLAR
RPLP1	1.47795e-44	0.25249	0.999	0.951	3.7339e-40	B cells	RPLP1
MYDGF	2.80719e-44	-0.572676	0.224	0.388	7.09209e-40	B cells	MYDGF
THOC2	3.02367e-44	0.437301	0.36	0.244	7.63901e-40	B cells	THOC2
CD44	3.44208e-44	-0.864179	0.346	0.492	8.69608e-40	B cells	CD44
HNRNPA2B1	3.45727e-44	0.256494	0.916	0.737	8.73443e-40	B cells	HNRNPA2B1
GNAI2	3.49322e-44	-0.698252	0.64	0.669	8.82527e-40	B cells	GNAI2
FYTTD1	4.14079e-44	0.401656	0.325	0.21	1.04613e-39	B cells	FYTTD1
EXOSC6	6.45548e-44	0.347752	0.273	0.161	1.63091e-39	B cells	EXOSC6
CORO1B	8.7568e-44	-0.391264	0.119	0.28	2.21232e-39	B cells	CORO1B
DUSP1	1.07984e-43	-1.10252	0.615	0.648	2.72811e-39	B cells	DUSP1
ARID5B	1.1863e-43	0.4402	0.404	0.275	2.99706e-39	B cells	ARID5B
EAPP	1.40999e-43	0.297511	0.332	0.212	3.56221e-39	B cells	EAPP
CDKN1B	1.46308e-43	0.312498	0.332	0.207	3.69632e-39	B cells	CDKN1B
RSL1D1	1.93449e-43	0.343141	0.45	0.33	4.88731e-39	B cells	RSL1D1
SURF4	2.1515e-43	-0.447524	0.138	0.3	5.43555e-39	B cells	SURF4
LSM14A	2.94269e-43	0.3106	0.367	0.248	7.43442e-39	B cells	LSM14A
RRP7A	2.97587e-43	0.347314	0.318	0.203	7.51823e-39	B cells	RRP7A
ZC3H15	3.8854e-43	0.366107	0.493	0.372	9.81608e-39	B cells	ZC3H15
CHD6	5.02189e-43	0.343068	0.268	0.157	1.26873e-38	B cells	CHD6
TDG	7.63609e-43	0.330313	0.268	0.159	1.92918e-38	B cells	TDG
NFIC	8.23881e-43	-0.398617	0.1	0.25	2.08145e-38	B cells	NFIC
TTC17	1.24115e-42	0.324407	0.252	0.146	3.13563e-38	B cells	TTC17
MT-ND6	1.87688e-42	0.340842	0.32	0.204	4.74174e-38	B cells	MT-ND6
SFT2D2	2.30895e-42	0.415821	0.297	0.187	5.83333e-38	B cells	SFT2D2
LONP2	2.44047e-42	0.348287	0.275	0.166	6.1656e-38	B cells	LONP2
BRD7	2.69563e-42	0.353365	0.358	0.242	6.81023e-38	B cells	BRD7
AKAP17A	3.15518e-42	0.310217	0.278	0.166	7.97126e-38	B cells	AKAP17A
LSM8	3.26419e-42	0.324063	0.44	0.321	8.24665e-38	B cells	LSM8
YWHAH	3.75419e-42	-0.76161	0.241	0.393	9.48459e-38	B cells	YWHAH
SRSF11	4.23022e-42	0.313484	0.562	0.436	1.06872e-37	B cells	SRSF11
OAZ1	4.29227e-42	-0.439631	0.961	0.903	1.0844e-37	B cells	OAZ1
GCA	4.70049e-42	-1.59191	0.219	0.363	1.18753e-37	B cells	GCA
TCIRG1	4.84568e-42	-0.539809	0.119	0.273	1.22421e-37	B cells	TCIRG1
SDF2L1	5.34589e-42	-0.417647	0.137	0.297	1.35059e-37	B cells	SDF2L1
SNRNP200	6.42462e-42	0.321089	0.352	0.235	1.62312e-37	B cells	SNRNP200
DNAJC7	1.10046e-41	0.342713	0.451	0.336	2.78019e-37	B cells	DNAJC7
STMN1	1.1727e-41	0.445056	0.501	0.367	2.96271e-37	B cells	STMN1
RTN4	2.66255e-41	-0.6632	0.419	0.542	6.72666e-37	B cells	RTN4
DNPH1	3.0556e-41	-0.288337	0.102	0.252	7.71967e-37	B cells	DNPH1
PRRC2B	3.06302e-41	0.3411	0.303	0.191	7.73842e-37	B cells	PRRC2B
FAM50A	4.38632e-41	-0.350563	0.127	0.286	1.10816e-36	B cells	FAM50A
KIF2A	6.54508e-41	0.299543	0.251	0.144	1.65355e-36	B cells	KIF2A
ZNF33A	7.14992e-41	0.269771	0.256	0.148	1.80635e-36	B cells	ZNF33A
GNB2	8.77897e-41	-0.760842	0.345	0.503	2.21792e-36	B cells	GNB2
ATG12	8.82511e-41	0.285056	0.34	0.224	2.22958e-36	B cells	ATG12
HDAC1	1.33004e-40	0.26488	0.33	0.211	3.36022e-36	B cells	HDAC1
TMEM14C	1.61957e-40	-0.467732	0.211	0.372	4.09167e-36	B cells	TMEM14C
HBA1	1.82358e-40	-2.71035	0.478	0.264	4.6071e-36	B cells	HBA1
CDC37	1.83689e-40	0.348321	0.455	0.34	4.64073e-36	B cells	CDC37
FBL	2.18479e-40	0.317194	0.357	0.243	5.51965e-36	B cells	FBL
LARS	2.82296e-40	0.36207	0.314	0.205	7.13193e-36	B cells	LARS
PLSCR1	3.90316e-40	-0.697348	0.185	0.338	9.86096e-36	B cells	PLSCR1
REST	4.28301e-40	0.362126	0.323	0.21	1.08206e-35	B cells	REST
MED10	4.29289e-40	0.308169	0.379	0.262	1.08456e-35	B cells	MED10
CREBBP	4.7847e-40	0.265478	0.297	0.185	1.20881e-35	B cells	CREBBP
CTSZ	7.65821e-40	-1.15384	0.348	0.452	1.93477e-35	B cells	CTSZ
REXO2	1.12494e-39	0.770474	0.321	0.22	2.84206e-35	B cells	REXO2
SMC5	1.79789e-39	0.337566	0.261	0.157	4.54219e-35	B cells	SMC5
HDLBP	1.89676e-39	-0.417785	0.148	0.305	4.79197e-35	B cells	HDLBP
SAMD9	2.44196e-39	0.298319	0.289	0.175	6.16938e-35	B cells	SAMD9
ARPC2	3.08837e-39	-0.598084	0.851	0.812	7.80247e-35	B cells	ARPC2
USP8	8.43567e-39	0.420954	0.369	0.259	2.13119e-34	B cells	USP8
MYO1F	8.45128e-39	-0.842194	0.14	0.281	2.13513e-34	B cells	MYO1F
COX8A	1.06655e-38	-0.622151	0.483	0.579	2.69452e-34	B cells	COX8A
UBR5	1.2104e-38	0.319887	0.28	0.175	3.05796e-34	B cells	UBR5
NT5C	1.38652e-38	0.367219	0.311	0.204	3.50289e-34	B cells	NT5C
EPM2AIP1	1.857e-38	0.282586	0.25	0.144	4.69153e-34	B cells	EPM2AIP1
RAB27A	2.06654e-38	-1.12479	0.124	0.253	5.22091e-34	B cells	RAB27A
FAM204A	2.60336e-38	0.355878	0.321	0.214	6.57714e-34	B cells	FAM204A
R3HDM2	3.44516e-38	0.263442	0.259	0.154	8.70386e-34	B cells	R3HDM2
CALM3	4.45053e-38	-0.640611	0.336	0.476	1.12438e-33	B cells	CALM3
NENF	5.48001e-38	-0.391211	0.169	0.324	1.38447e-33	B cells	NENF
FXR1	7.00897e-38	0.252737	0.431	0.32	1.77075e-33	B cells	FXR1
SEC11A	8.9673e-38	-0.591846	0.388	0.515	2.2655e-33	B cells	SEC11A
C1orf162	9.19671e-38	-0.811157	0.188	0.318	2.32346e-33	B cells	C1orf162
IRF2	9.22646e-38	0.279904	0.311	0.202	2.33097e-33	B cells	IRF2
TPM3	9.4596e-38	-0.804133	0.622	0.687	2.38987e-33	B cells	TPM3
CIR1	1.06006e-37	0.260199	0.375	0.261	2.67813e-33	B cells	CIR1
SELENOW	2.81813e-37	-0.526107	0.247	0.399	7.11973e-33	B cells	SELENOW
CCDC91	5.23894e-37	0.390683	0.263	0.165	1.32357e-32	B cells	CCDC91
INTS6	5.55774e-37	0.318266	0.392	0.275	1.40411e-32	B cells	INTS6
GPI	6.29317e-37	-0.707912	0.131	0.272	1.58991e-32	B cells	GPI
UBTF	9.87713e-37	0.30086	0.299	0.193	2.49536e-32	B cells	UBTF
NRIP1	1.40688e-36	0.338194	0.277	0.174	3.55433e-32	B cells	NRIP1
TGFB1	1.55738e-36	-0.567554	0.297	0.456	3.93458e-32	B cells	TGFB1
AREG	1.8846e-36	0.970599	0.319	0.194	4.76125e-32	B cells	AREG
KDELR1	2.02365e-36	-0.465948	0.206	0.36	5.11255e-32	B cells	KDELR1
FLI1	3.04151e-36	0.256037	0.254	0.152	7.68408e-32	B cells	FLI1
ILK	4.79169e-36	-0.326417	0.118	0.259	1.21057e-31	B cells	ILK
TMEM59	5.19925e-36	-0.655278	0.477	0.569	1.31354e-31	B cells	TMEM59
CHCHD7	5.40585e-36	0.385523	0.296	0.195	1.36574e-31	B cells	CHCHD7
MEF2D	5.54707e-36	0.352915	0.305	0.203	1.40141e-31	B cells	MEF2D
RCN2	6.06794e-36	0.277471	0.348	0.232	1.533e-31	B cells	RCN2
CYBC1	6.2119e-36	0.348795	0.324	0.221	1.56937e-31	B cells	CYBC1
ADNP	6.40228e-36	0.27269	0.259	0.159	1.61747e-31	B cells	ADNP
RSRC1	6.52473e-36	0.36013	0.299	0.198	1.64841e-31	B cells	RSRC1
ATP1A1	6.93967e-36	-0.383876	0.197	0.353	1.75324e-31	B cells	ATP1A1
PCNX4	7.04966e-36	0.517238	0.271	0.173	1.78103e-31	B cells	PCNX4
FNIP1	8.66833e-36	0.272312	0.329	0.223	2.18997e-31	B cells	FNIP1
PMAIP1	9.22522e-36	0.286124	0.362	0.243	2.33066e-31	B cells	PMAIP1
HNRNPM	1.02051e-35	0.254926	0.56	0.448	2.57821e-31	B cells	HNRNPM
UGP2	1.03387e-35	0.255955	0.422	0.31	2.61198e-31	B cells	UGP2
PIM3	1.17632e-35	0.477205	0.464	0.346	2.97185e-31	B cells	PIM3
TENT5C	1.50294e-35	0.300237	0.266	0.155	3.79703e-31	B cells	TENT5C
BLOC1S6	1.57184e-35	0.31399	0.376	0.27	3.97111e-31	B cells	BLOC1S6
HSPA4	1.61796e-35	0.371651	0.316	0.217	4.0876e-31	B cells	HSPA4
CTNNA1	2.26018e-35	-0.333174	0.118	0.259	5.71012e-31	B cells	CTNNA1
HSP90AA1	2.84118e-35	-0.53677	0.915	0.788	7.17795e-31	B cells	HSP90AA1
TECR	2.88742e-35	-0.435021	0.2	0.356	7.29478e-31	B cells	TECR
PYCARD	4.26089e-35	-0.711815	0.264	0.384	1.07647e-30	B cells	PYCARD
ZNF638	5.0625e-35	0.306218	0.322	0.217	1.27899e-30	B cells	ZNF638
SLU7	5.17882e-35	0.281563	0.315	0.212	1.30838e-30	B cells	SLU7
POGZ	5.33713e-35	0.299766	0.283	0.182	1.34837e-30	B cells	POGZ
PPP1R14B	6.10858e-35	0.512593	0.485	0.372	1.54327e-30	B cells	PPP1R14B
SMARCA5	6.80524e-35	0.299558	0.416	0.309	1.71928e-30	B cells	SMARCA5
PRPF40A	1.02857e-34	0.28224	0.498	0.391	2.59859e-30	B cells	PRPF40A
PMEPA1	1.5579e-34	0.437736	0.293	0.19	3.93587e-30	B cells	PMEPA1
HIF1A	2.30753e-34	-1.00869	0.401	0.499	5.82976e-30	B cells	HIF1A
FRYL	2.70937e-34	0.256585	0.262	0.163	6.84494e-30	B cells	FRYL
FBXO11	4.63271e-34	0.309834	0.269	0.173	1.17041e-29	B cells	FBXO11
MT-ND5	5.08259e-34	0.266377	0.922	0.732	1.28407e-29	B cells	MT-ND5
NSRP1	5.2637e-34	0.345208	0.257	0.162	1.32982e-29	B cells	NSRP1
EIF4EBP1	6.23538e-34	-0.35711	0.129	0.268	1.57531e-29	B cells	EIF4EBP1
ATP6V0B	7.8938e-34	-0.67518	0.573	0.624	1.99429e-29	B cells	ATP6V0B
EIF3M	9.67052e-34	0.256545	0.489	0.384	2.44316e-29	B cells	EIF3M
HBB	1.15343e-33	-2.6406	0.713	0.409	2.91402e-29	B cells	HBB
APPL1	1.15353e-33	0.31352	0.36	0.258	2.91427e-29	B cells	APPL1
NEU1	3.62276e-33	-0.297416	0.118	0.255	9.15254e-29	B cells	NEU1
RPL7L1	3.65875e-33	0.326922	0.363	0.261	9.24347e-29	B cells	RPL7L1
MAF1	3.68024e-33	0.303647	0.399	0.299	9.29776e-29	B cells	MAF1
FLOT1	4.40146e-33	-0.481613	0.162	0.306	1.11198e-28	B cells	FLOT1
2023-09-11	8.01368e-33	-0.372254	0.125	0.256	2.02458e-28	B cells	2023-09-11
CSK	8.12284e-33	0.254872	0.361	0.253	2.05215e-28	B cells	CSK
NANS	1.22608e-32	-0.313324	0.15	0.292	3.09757e-28	B cells	NANS
YIPF4	1.24773e-32	0.341061	0.341	0.245	3.15226e-28	B cells	YIPF4
IGBP1	2.42763e-32	0.300109	0.348	0.25	6.13316e-28	B cells	IGBP1
MRPL51	2.63012e-32	-0.571291	0.311	0.45	6.64472e-28	B cells	MRPL51
NDUFA5	2.65711e-32	0.302139	0.391	0.294	6.71293e-28	B cells	NDUFA5
LAMTOR2	5.18006e-32	-0.425921	0.228	0.372	1.30869e-27	B cells	LAMTOR2
ZNF451	6.49717e-32	0.269721	0.262	0.167	1.64144e-27	B cells	ZNF451
SMS	6.56634e-32	-0.374997	0.162	0.298	1.65892e-27	B cells	SMS
EPSTI1	6.86795e-32	0.449402	0.318	0.22	1.73512e-27	B cells	EPSTI1
GLRX	7.10444e-32	-0.633995	0.28	0.421	1.79486e-27	B cells	GLRX
ANKRD17	7.8213e-32	0.360555	0.265	0.174	1.97597e-27	B cells	ANKRD17
SS18L2	9.30482e-32	0.300248	0.315	0.214	2.35077e-27	B cells	SS18L2
2023-09-09	9.32798e-32	0.30014	0.421	0.322	2.35662e-27	B cells	2023-09-09
H1FX	9.79719e-32	0.757611	0.511	0.441	2.47516e-27	B cells	H1FX
ARF3	1.19089e-31	-0.343341	0.128	0.262	3.00867e-27	B cells	ARF3
TOMM22	1.19117e-31	0.275026	0.407	0.303	3.00938e-27	B cells	TOMM22
VASP	1.34261e-31	-0.893716	0.29	0.426	3.39196e-27	B cells	VASP
NME1	1.51115e-31	-0.433395	0.129	0.256	3.81777e-27	B cells	NME1
PHB2	2.2293e-31	0.304177	0.449	0.35	5.63209e-27	B cells	PHB2
CYBA	2.54172e-31	-0.504195	0.888	0.786	6.42141e-27	B cells	CYBA
UQCC2	2.78363e-31	-0.330917	0.119	0.25	7.03257e-27	B cells	UQCC2
HBA2	3.49993e-31	-2.73961	0.56	0.322	8.84221e-27	B cells	HBA2
PHIP	5.5135e-31	0.319116	0.394	0.297	1.39293e-26	B cells	PHIP
PRNP	6.11993e-31	-0.48255	0.191	0.328	1.54614e-26	B cells	PRNP
DYNLT1	6.24114e-31	-0.452359	0.264	0.41	1.57676e-26	B cells	DYNLT1
TRAM1	7.74008e-31	0.392146	0.458	0.37	1.95545e-26	B cells	TRAM1
PRDX3	7.81943e-31	-0.398311	0.185	0.325	1.9755e-26	B cells	PRDX3
ANAPC11	1.2611e-30	-0.485104	0.289	0.431	3.18605e-26	B cells	ANAPC11
ITGB1	1.5992e-30	-0.438314	0.305	0.448	4.04022e-26	B cells	ITGB1
VDAC1	2.35681e-30	0.391612	0.493	0.398	5.95424e-26	B cells	VDAC1
NR4A1	2.63271e-30	0.558159	0.503	0.391	6.65128e-26	B cells	NR4A1
HCK	3.09444e-30	0.285507	0.259	0.167	7.81779e-26	B cells	HCK
NCBP2	3.17811e-30	0.295721	0.286	0.193	8.02917e-26	B cells	NCBP2
SERTAD1	4.17614e-30	-0.264189	0.182	0.329	1.05506e-25	B cells	SERTAD1
DOCK10	4.41602e-30	0.390226	0.278	0.187	1.11566e-25	B cells	DOCK10
PDCD7	4.66779e-30	0.280337	0.251	0.16	1.17927e-25	B cells	PDCD7
CD9	6.76685e-30	0.772967	0.384	0.296	1.70958e-25	B cells	CD9
WDR1	1.01792e-29	-0.62551	0.256	0.392	2.57168e-25	B cells	WDR1
PNRC2	1.02325e-29	0.258859	0.407	0.309	2.58514e-25	B cells	PNRC2
ATP6V0E1	1.20557e-29	-0.577407	0.568	0.62	3.04576e-25	B cells	ATP6V0E1
CPEB4	1.4125e-29	-0.454715	0.149	0.281	3.56855e-25	B cells	CPEB4
TBL1XR1	1.46157e-29	0.259312	0.373	0.278	3.69252e-25	B cells	TBL1XR1
GON4L	1.62362e-29	0.293657	0.261	0.17	4.10192e-25	B cells	GON4L
SAMD9L	2.05751e-29	0.324286	0.269	0.175	5.1981e-25	B cells	SAMD9L
SNRNP70	2.30613e-29	0.297929	0.386	0.295	5.82622e-25	B cells	SNRNP70
ATP5PD	2.49171e-29	-0.49662	0.358	0.484	6.29505e-25	B cells	ATP5PD
ADIPOR1	2.58638e-29	-0.330252	0.14	0.276	6.53422e-25	B cells	ADIPOR1
CACYBP	3.28734e-29	-0.654134	0.254	0.388	8.30513e-25	B cells	CACYBP
OS9	3.84111e-29	-0.665747	0.225	0.365	9.70418e-25	B cells	OS9
KLF10	5.22567e-29	-0.382823	0.156	0.286	1.32021e-24	B cells	KLF10
ZNF131	5.32348e-29	0.27134	0.259	0.168	1.34492e-24	B cells	ZNF131
PRMT1	5.83983e-29	0.285102	0.391	0.293	1.47537e-24	B cells	PRMT1
KLF3	7.8251e-29	0.403777	0.332	0.242	1.97693e-24	B cells	KLF3
CUL5	7.88251e-29	0.327866	0.25	0.164	1.99144e-24	B cells	CUL5
FLNA	1.14432e-28	-0.657061	0.276	0.393	2.89101e-24	B cells	FLNA
CLTC	1.53419e-28	-0.536578	0.257	0.388	3.87598e-24	B cells	CLTC
LEPROTL1	1.58559e-28	-0.587794	0.221	0.353	4.00584e-24	B cells	LEPROTL1
HLA-DQA2	1.7179e-28	0.963009	0.258	0.178	4.34011e-24	B cells	HLA-DQA2
AAK1	1.83511e-28	-0.419322	0.163	0.292	4.63621e-24	B cells	AAK1
ARIH1	2.36137e-28	0.301239	0.346	0.253	5.96576e-24	B cells	ARIH1
SLC25A39	2.60008e-28	-0.330983	0.137	0.264	6.56885e-24	B cells	SLC25A39
B4GALT1	3.26366e-28	0.270369	0.418	0.315	8.2453e-24	B cells	B4GALT1
ARPC1B	3.39277e-28	-0.631751	0.554	0.59	8.5715e-24	B cells	ARPC1B
SERPINB1	5.14871e-28	-0.89838	0.362	0.482	1.30077e-23	B cells	SERPINB1
PCF11	6.62021e-28	0.254449	0.32	0.226	1.67253e-23	B cells	PCF11
CEBPZ	7.47324e-28	0.286239	0.295	0.206	1.88804e-23	B cells	CEBPZ
GUK1	1.44202e-27	-0.542409	0.539	0.606	3.64311e-23	B cells	GUK1
TMEM50A	1.67397e-27	-0.515629	0.379	0.497	4.22911e-23	B cells	TMEM50A
DAD1	1.76443e-27	-0.566956	0.41	0.514	4.45765e-23	B cells	DAD1
EWSR1	2.0212e-27	0.281416	0.392	0.303	5.10635e-23	B cells	EWSR1
CANX	2.09102e-27	-0.555001	0.346	0.463	5.28274e-23	B cells	CANX
TSPAN3	2.55798e-27	0.284348	0.296	0.207	6.46247e-23	B cells	TSPAN3
GPATCH2L	3.35364e-27	0.301602	0.305	0.216	8.47263e-23	B cells	GPATCH2L
ELL2	5.19241e-27	-0.455667	0.159	0.284	1.31181e-22	B cells	ELL2
CHMP2A	6.06142e-27	-0.485556	0.277	0.413	1.53136e-22	B cells	CHMP2A
CTSS	6.34003e-27	-1.20703	0.565	0.535	1.60175e-22	B cells	CTSS
RAP1A	6.95161e-27	-0.460821	0.293	0.43	1.75626e-22	B cells	RAP1A
NCOA4	7.36147e-27	-0.489155	0.207	0.332	1.8598e-22	B cells	NCOA4
MIA3	7.94573e-27	0.277498	0.26	0.176	2.00741e-22	B cells	MIA3
CLTA	9.31249e-27	-0.573892	0.43	0.51	2.35271e-22	B cells	CLTA
NOP56	1.69927e-26	0.31676	0.352	0.262	4.29303e-22	B cells	NOP56
TMEM219	2.18204e-26	-0.424441	0.247	0.38	5.51271e-22	B cells	TMEM219
PSMA7	2.35168e-26	-0.571259	0.671	0.677	5.94128e-22	B cells	PSMA7
ARIH2	3.71722e-26	0.271548	0.261	0.178	9.39118e-22	B cells	ARIH2
CHMP4A	4.0858e-26	0.275348	0.397	0.312	1.03224e-21	B cells	CHMP4A
ARHGDIA	4.41477e-26	-0.643558	0.397	0.514	1.11535e-21	B cells	ARHGDIA
TTC19	5.89794e-26	0.26521	0.251	0.166	1.49005e-21	B cells	TTC19
ATP13A3	6.82219e-26	-0.446021	0.145	0.262	1.72356e-21	B cells	ATP13A3
AKAP8L	7.693e-26	0.289671	0.255	0.174	1.94356e-21	B cells	AKAP8L
ATP1B3	8.31012e-26	-0.635323	0.382	0.483	2.09947e-21	B cells	ATP1B3
ISCA1	1.7184e-25	0.258429	0.335	0.245	4.34137e-21	B cells	ISCA1
WDR33	3.65246e-25	0.26953	0.311	0.227	9.22757e-21	B cells	WDR33
GNG5	4.54948e-25	-0.535624	0.576	0.626	1.14938e-20	B cells	GNG5
H2AFZ	5.11099e-25	-0.808287	0.596	0.636	1.29124e-20	B cells	H2AFZ
C1orf122	7.13881e-25	-0.300755	0.146	0.269	1.80355e-20	B cells	C1orf122
AZIN1	8.90873e-25	-0.488554	0.171	0.295	2.2507e-20	B cells	AZIN1
QKI	9.4787e-25	-0.478328	0.289	0.406	2.3947e-20	B cells	QKI
WBP11	9.69361e-25	0.261279	0.288	0.205	2.44899e-20	B cells	WBP11
SPG21	1.08612e-24	-0.433258	0.154	0.273	2.74399e-20	B cells	SPG21
YIPF3	1.60809e-24	-0.309341	0.151	0.271	4.06268e-20	B cells	YIPF3
RAB5C	1.71871e-24	-0.437618	0.304	0.425	4.34214e-20	B cells	RAB5C
S100A8	1.91262e-24	-4.46688	0.392	0.418	4.83204e-20	B cells	S100A8
SETD5	2.02688e-24	0.273754	0.261	0.18	5.12072e-20	B cells	SETD5
DUSP2	2.70362e-24	-0.700595	0.355	0.455	6.83042e-20	B cells	DUSP2
MANF	3.23075e-24	-0.367694	0.189	0.308	8.16216e-20	B cells	MANF
CAMLG	3.35575e-24	0.252559	0.322	0.238	8.47798e-20	B cells	CAMLG
GOLGB1	3.48686e-24	0.387521	0.386	0.308	8.80919e-20	B cells	GOLGB1
RBPJ	3.84775e-24	-0.454547	0.246	0.372	9.72094e-20	B cells	RBPJ
SNX10	5.63869e-24	-0.677956	0.143	0.25	1.42456e-19	B cells	SNX10
ARPC4	7.63201e-24	-0.674632	0.424	0.52	1.92815e-19	B cells	ARPC4
DDAH2	9.28596e-24	0.282794	0.341	0.257	2.34601e-19	B cells	DDAH2
VAMP5	1.56059e-23	-0.46821	0.171	0.28	3.94266e-19	B cells	VAMP5
STAT2	1.57647e-23	0.279233	0.257	0.177	3.9828e-19	B cells	STAT2
CCPG1	1.58423e-23	-0.681654	0.192	0.31	4.0024e-19	B cells	CCPG1
NR4A3	1.65787e-23	-0.833739	0.227	0.328	4.18845e-19	B cells	NR4A3
BAG1	1.67251e-23	0.276222	0.369	0.291	4.22542e-19	B cells	BAG1
AKR1B1	1.77866e-23	-0.319045	0.164	0.277	4.49361e-19	B cells	AKR1B1
EIF2A	1.79482e-23	0.266395	0.327	0.249	4.53443e-19	B cells	EIF2A
IFNGR1	2.06517e-23	-0.404656	0.16	0.274	5.21743e-19	B cells	IFNGR1
RAP2B	2.84502e-23	-0.314394	0.167	0.284	7.18766e-19	B cells	RAP2B
PHF20	3.59786e-23	0.281771	0.341	0.262	9.08963e-19	B cells	PHF20
RUNX1	4.2704e-23	-0.454625	0.161	0.271	1.07887e-18	B cells	RUNX1
HEXA	6.04626e-23	-0.347233	0.197	0.311	1.52753e-18	B cells	HEXA
GPX4	9.00653e-23	-0.470799	0.557	0.586	2.27541e-18	B cells	GPX4
ZFAND5	9.37555e-23	-0.5536	0.352	0.462	2.36864e-18	B cells	ZFAND5
DHRS7	1.04267e-22	-0.502725	0.226	0.348	2.6342e-18	B cells	DHRS7
IFI27L2	1.08781e-22	-0.275455	0.171	0.29	2.74824e-18	B cells	IFI27L2
LEPROT	1.11306e-22	-0.337646	0.194	0.32	2.81204e-18	B cells	LEPROT
TXNDC17	1.32343e-22	-0.396203	0.229	0.349	3.34352e-18	B cells	TXNDC17
MLEC	1.53544e-22	-0.278338	0.203	0.328	3.87913e-18	B cells	MLEC
HSPH1	1.78792e-22	-0.434419	0.266	0.383	4.517e-18	B cells	HSPH1
POLR2L	3.85276e-22	-0.473457	0.382	0.49	9.73362e-18	B cells	POLR2L
RNH1	4.64004e-22	-0.323943	0.275	0.397	1.17226e-17	B cells	RNH1
ACTN4	6.74945e-22	-0.529245	0.24	0.354	1.70518e-17	B cells	ACTN4
PPIB	1.83662e-21	-0.620615	0.537	0.573	4.64004e-17	B cells	PPIB
IFI6	2.26917e-21	-0.679207	0.263	0.367	5.73284e-17	B cells	IFI6
PHACTR4	2.41755e-21	0.254585	0.257	0.182	6.10769e-17	B cells	PHACTR4
PREX1	3.27056e-21	-0.400879	0.161	0.269	8.26275e-17	B cells	PREX1
SCAMP2	3.2918e-21	-0.266892	0.164	0.277	8.3164e-17	B cells	SCAMP2
DDX18	4.65295e-21	0.251032	0.429	0.353	1.17552e-16	B cells	DDX18
PPP1R15A	4.93497e-21	-0.515837	0.431	0.515	1.24677e-16	B cells	PPP1R15A
H2AFJ	7.61216e-21	-0.28241	0.214	0.336	1.92314e-16	B cells	H2AFJ
VPS36	1.39741e-20	0.261189	0.274	0.202	3.53043e-16	B cells	VPS36
LGALS9	1.56109e-20	0.262206	0.33	0.245	3.94394e-16	B cells	LGALS9
POMP	1.64802e-20	-0.49314	0.541	0.581	4.16356e-16	B cells	POMP
RDX	1.88639e-20	-0.294778	0.157	0.264	4.76579e-16	B cells	RDX
ZFP36	2.43208e-20	-0.781139	0.623	0.606	6.14441e-16	B cells	ZFP36
RAB1A	2.7025e-20	-0.381437	0.231	0.351	6.82761e-16	B cells	RAB1A
HSPA5	3.8347e-20	-0.805444	0.464	0.522	9.68798e-16	B cells	HSPA5
LMAN1	4.44721e-20	-0.366487	0.221	0.328	1.12354e-15	B cells	LMAN1
MINOS1	8.29519e-20	-0.445325	0.375	0.476	2.0957e-15	B cells	MINOS1
COMT	8.63936e-20	-0.28365	0.227	0.339	2.18265e-15	B cells	COMT
MAP2K3	1.02589e-19	-0.736746	0.273	0.372	2.59181e-15	B cells	MAP2K3
NR1H2	1.05896e-19	0.263105	0.276	0.206	2.67535e-15	B cells	NR1H2
TRBC2	1.10105e-19	-0.452211	0.259	0.152	2.78168e-15	B cells	TRBC2
UQCRC1	1.14615e-19	-0.319561	0.179	0.287	2.89564e-15	B cells	UQCRC1
NXT1	1.93534e-19	0.315496	0.274	0.201	4.88944e-15	B cells	NXT1
RAB7A	2.30517e-19	-0.44555	0.315	0.428	5.82377e-15	B cells	RAB7A
ADGRE5	2.97928e-19	-0.449577	0.154	0.252	7.52685e-15	B cells	ADGRE5
SRA1	3.21408e-19	-0.294961	0.157	0.264	8.12006e-15	B cells	SRA1
IFNAR1	3.23421e-19	0.26738	0.297	0.23	8.17091e-15	B cells	IFNAR1
SYNGR2	4.6788e-19	0.34962	0.305	0.238	1.18205e-14	B cells	SYNGR2
REEP5	4.99898e-19	-0.42763	0.333	0.448	1.26294e-14	B cells	REEP5
ABCE1	7.33124e-19	0.29026	0.259	0.192	1.85216e-14	B cells	ABCE1
TWF2	7.55013e-19	-0.282437	0.177	0.282	1.90746e-14	B cells	TWF2
HSP90B1	1.40242e-18	-0.615918	0.539	0.569	3.54308e-14	B cells	HSP90B1
CLTB	2.04065e-18	-0.273944	0.192	0.302	5.1555e-14	B cells	CLTB
LAPTM4A	2.34737e-18	-0.552457	0.407	0.487	5.93039e-14	B cells	LAPTM4A
DEFA3	2.56461e-18	-4.12485	0.329	0.204	6.47923e-14	B cells	DEFA3
INSIG1	3.03654e-18	-0.505289	0.162	0.254	7.67151e-14	B cells	INSIG1
TMEM167A	3.17878e-18	-0.325105	0.237	0.349	8.03086e-14	B cells	TMEM167A
NFKBIA	3.34722e-18	-1.09314	0.68	0.636	8.45641e-14	B cells	NFKBIA
PRDX6	4.22203e-18	-0.533507	0.399	0.49	1.06665e-13	B cells	PRDX6
SSR4	4.39614e-18	-0.698008	0.621	0.623	1.11064e-13	B cells	SSR4
ZNF331	5.08759e-18	0.550644	0.454	0.381	1.28533e-13	B cells	ZNF331
FAM162A	5.48717e-18	-0.313881	0.155	0.253	1.38628e-13	B cells	FAM162A
ADI1	6.34469e-18	-0.266603	0.16	0.263	1.60292e-13	B cells	ADI1
PSMB3	7.52717e-18	-0.453397	0.416	0.5	1.90167e-13	B cells	PSMB3
BLOC1S1	8.04308e-18	-0.553388	0.437	0.52	2.032e-13	B cells	BLOC1S1
EIF5B	1.28724e-17	0.265427	0.384	0.319	3.25208e-13	B cells	EIF5B
FBXW5	1.32711e-17	-0.26406	0.158	0.261	3.35281e-13	B cells	FBXW5
LAMTOR4	1.53046e-17	-0.638745	0.532	0.591	3.86655e-13	B cells	LAMTOR4
MORF4L2	1.553e-17	-0.314232	0.205	0.312	3.92349e-13	B cells	MORF4L2
RNF181	1.62915e-17	-0.289441	0.232	0.345	4.1159e-13	B cells	RNF181
ATP5MPL	2.32695e-17	-0.587513	0.477	0.557	5.87882e-13	B cells	ATP5MPL
POLR2F	2.37266e-17	-0.294028	0.191	0.292	5.99428e-13	B cells	POLR2F
HSPB11	3.1119e-17	-0.330933	0.173	0.272	7.8619e-13	B cells	HSPB11
LMAN2	3.6e-17	-0.332828	0.295	0.406	9.09505e-13	B cells	LMAN2
PRDX5	3.93785e-17	-0.48015	0.414	0.505	9.94858e-13	B cells	PRDX5
RHOA	4.09608e-17	-0.490345	0.698	0.668	1.03483e-12	B cells	RHOA
COX5A	5.38452e-17	-0.419083	0.376	0.476	1.36034e-12	B cells	COX5A
BMP2K	9.66285e-17	-0.276667	0.169	0.261	2.44122e-12	B cells	BMP2K
ABRACL	1.16977e-16	-0.327993	0.231	0.337	2.95531e-12	B cells	ABRACL
ETFB	2.04862e-16	-0.270726	0.225	0.334	5.17564e-12	B cells	ETFB
COX5B	2.28418e-16	-0.465467	0.596	0.619	5.77074e-12	B cells	COX5B
RHOG	2.42499e-16	-0.559778	0.333	0.424	6.12649e-12	B cells	RHOG
BASP1	2.62064e-16	-1.18041	0.382	0.438	6.62079e-12	B cells	BASP1
FERMT3	3.39351e-16	-0.431106	0.221	0.311	8.57337e-12	B cells	FERMT3
TMED9	4.12604e-16	-0.309816	0.27	0.372	1.0424e-11	B cells	TMED9
BCL2A1	6.57182e-16	-1.0797	0.259	0.334	1.66031e-11	B cells	BCL2A1
ARL8B	9.9251e-16	-0.272728	0.158	0.252	2.50748e-11	B cells	ARL8B
PSMC1	1.6388e-15	-0.348206	0.232	0.333	4.14026e-11	B cells	PSMC1
ARF4	1.89502e-15	-0.401323	0.319	0.419	4.78758e-11	B cells	ARF4
CLIC1	2.97515e-15	-0.461165	0.699	0.66	7.51642e-11	B cells	CLIC1
ABCF1	2.99914e-15	0.256615	0.281	0.222	7.57703e-11	B cells	ABCF1
PSMB2	3.27018e-15	-0.328374	0.292	0.394	8.26178e-11	B cells	PSMB2
EMP3	4.73022e-15	-0.389136	0.529	0.588	1.19504e-10	B cells	EMP3
ARL4A	5.44551e-15	0.310132	0.341	0.279	1.37575e-10	B cells	ARL4A
APP	7.64298e-15	-0.401319	0.178	0.264	1.93092e-10	B cells	APP
IRF2BP2	1.09939e-14	-0.621165	0.338	0.434	2.77749e-10	B cells	IRF2BP2
FKBP2	1.29338e-14	-0.296304	0.292	0.391	3.26759e-10	B cells	FKBP2
FKBP8	2.36018e-14	-0.343056	0.318	0.423	5.96277e-10	B cells	FKBP8
UQCRQ	2.83471e-14	-0.412659	0.367	0.459	7.16161e-10	B cells	UQCRQ
ETF1	2.84022e-14	-0.496673	0.251	0.344	7.17553e-10	B cells	ETF1
LAP3	3.14271e-14	-0.290793	0.215	0.306	7.93975e-10	B cells	LAP3
SEC61G	3.28742e-14	-0.53633	0.477	0.534	8.30534e-10	B cells	SEC61G
UQCR11	4.59987e-14	-0.529508	0.565	0.607	1.16211e-09	B cells	UQCR11
PCMT1	4.76338e-14	-0.362552	0.228	0.328	1.20342e-09	B cells	PCMT1
FOSB	5.0537e-14	-0.490186	0.513	0.56	1.27677e-09	B cells	FOSB
VMA21	6.66932e-14	-0.264414	0.167	0.257	1.68494e-09	B cells	VMA21
TMED10	8.2023e-14	-0.322114	0.318	0.412	2.07223e-09	B cells	TMED10
PICALM	9.81155e-14	-0.318974	0.181	0.27	2.47879e-09	B cells	PICALM
RBX1	1.23157e-13	-0.403098	0.45	0.52	3.11145e-09	B cells	RBX1
TMED2	1.52897e-13	-0.311871	0.278	0.377	3.86279e-09	B cells	TMED2
NDUFS8	1.71685e-13	-0.297603	0.265	0.363	4.33744e-09	B cells	NDUFS8
WIPF1	1.85475e-13	-0.518421	0.317	0.399	4.68585e-09	B cells	WIPF1
NDUFS2	1.95913e-13	-0.251069	0.211	0.307	4.94956e-09	B cells	NDUFS2
SRM	3.13284e-13	-0.25353	0.185	0.272	7.9148e-09	B cells	SRM
ARL6IP5	3.15696e-13	-0.400572	0.431	0.505	7.97575e-09	B cells	ARL6IP5
CHMP5	3.48819e-13	-0.250931	0.249	0.348	8.81257e-09	B cells	CHMP5
IGHG4	3.57804e-13	-2.8869	0.428	0.299	9.03957e-09	B cells	IGHG4
RAB5IF	5.69837e-13	-0.403372	0.256	0.346	1.43964e-08	B cells	RAB5IF
ZFP36L1	8.4571e-13	-0.86219	0.528	0.531	2.1366e-08	B cells	ZFP36L1
TGIF1	1.02488e-12	0.250956	0.289	0.231	2.58927e-08	B cells	TGIF1
SNX6	1.12058e-12	-0.439717	0.375	0.44	2.83104e-08	B cells	SNX6
HMGB2	1.33048e-12	-1.04919	0.416	0.46	3.36134e-08	B cells	HMGB2
TUBB4B	1.34386e-12	-0.347841	0.375	0.458	3.39512e-08	B cells	TUBB4B
PDCD5	1.79379e-12	-0.278309	0.226	0.317	4.53182e-08	B cells	PDCD5
BNIP3L	2.00556e-12	-0.51105	0.342	0.424	5.06685e-08	B cells	BNIP3L
PAXX	4.7285e-12	-0.263441	0.195	0.279	1.19461e-07	B cells	PAXX
UQCR10	5.26518e-12	-0.448353	0.527	0.568	1.3302e-07	B cells	UQCR10
GADD45B	5.37977e-12	-0.33497	0.431	0.491	1.35914e-07	B cells	GADD45B
PCBP1	7.34125e-12	-0.471086	0.586	0.613	1.85469e-07	B cells	PCBP1
NDUFAB1	8.16067e-12	-0.269906	0.308	0.401	2.06171e-07	B cells	NDUFAB1
NOP10	9.04008e-12	-0.462832	0.444	0.509	2.28389e-07	B cells	NOP10
TM9SF2	1.01682e-11	-0.332977	0.219	0.309	2.56889e-07	B cells	TM9SF2
NDUFA6	1.59061e-11	-0.253632	0.251	0.342	4.01853e-07	B cells	NDUFA6
WNK1	1.89958e-11	-0.409963	0.299	0.383	4.7991e-07	B cells	WNK1
CREM	1.99874e-11	-0.417873	0.406	0.471	5.04962e-07	B cells	CREM
NDUFC2	3.04085e-11	-0.344534	0.4	0.478	7.68241e-07	B cells	NDUFC2
AP3S1	3.68051e-11	-0.446035	0.234	0.318	9.29845e-07	B cells	AP3S1
RER1	5.29522e-11	-0.27644	0.286	0.374	1.33778e-06	B cells	RER1
SQSTM1	6.92773e-11	-0.353319	0.373	0.453	1.75022e-06	B cells	SQSTM1
ELOB	7.5944e-11	-0.478409	0.654	0.663	1.91865e-06	B cells	ELOB
SPCS3	9.44968e-11	-0.345607	0.33	0.415	2.38737e-06	B cells	SPCS3
BCAP31	1.06142e-10	-0.315998	0.32	0.402	2.68156e-06	B cells	BCAP31
WDR83OS	1.21834e-10	-0.32369	0.398	0.483	3.07803e-06	B cells	WDR83OS
NDUFS6	2.12818e-10	-0.346812	0.395	0.465	5.37663e-06	B cells	NDUFS6
SEM1	2.13348e-10	-0.387686	0.406	0.47	5.39001e-06	B cells	SEM1
SSR1	2.40312e-10	-0.261896	0.274	0.362	6.07124e-06	B cells	SSR1
GPR183	2.93028e-10	-0.665983	0.279	0.337	7.40306e-06	B cells	GPR183
ATG3	3.23467e-10	-0.305295	0.225	0.306	8.17208e-06	B cells	ATG3
JUN	6.18221e-10	-0.513125	0.488	0.531	1.56187e-05	B cells	JUN
HIPK1	9.36497e-10	-0.305204	0.179	0.251	2.36597e-05	B cells	HIPK1
ZNHIT1	1.14348e-09	-0.258483	0.299	0.386	2.88889e-05	B cells	ZNHIT1
OSTC	1.34075e-09	-0.409918	0.352	0.419	3.38728e-05	B cells	OSTC
ACTR3	1.37053e-09	-0.567645	0.554	0.592	3.46251e-05	B cells	ACTR3
CAPZA2	1.39455e-09	-0.350103	0.335	0.413	3.52319e-05	B cells	CAPZA2
SCP2	1.78158e-09	-0.357409	0.312	0.393	4.50099e-05	B cells	SCP2
TKT	2.07531e-09	-0.594029	0.444	0.512	5.24307e-05	B cells	TKT
CLEC2B	3.09859e-09	-0.295279	0.29	0.364	7.82829e-05	B cells	CLEC2B
YWHAB	3.53533e-09	-0.452475	0.755	0.736	8.93165e-05	B cells	YWHAB
RILPL2	6.97526e-09	-0.342753	0.275	0.346	0.000176223	B cells	RILPL2
SPI1	8.56279e-09	-0.48783	0.264	0.307	0.00021633	B cells	SPI1
IDH2	9.13522e-09	-0.253333	0.244	0.317	0.000230792	B cells	IDH2
HSPA8	1.12021e-08	-0.4251	0.698	0.636	0.000283009	B cells	HSPA8
ELOC	1.20282e-08	-0.283218	0.328	0.404	0.000303882	B cells	ELOC
NDUFB2	1.21653e-08	-0.354902	0.481	0.52	0.000307345	B cells	NDUFB2
ATP5MC3	1.28881e-08	-0.38456	0.507	0.537	0.000325606	B cells	ATP5MC3
SERPINB9	1.36312e-08	-0.290583	0.207	0.263	0.000344379	B cells	SERPINB9
ENY2	1.51584e-08	-0.400459	0.456	0.507	0.000382961	B cells	ENY2
SH3GLB1	2.09155e-08	-0.287521	0.289	0.371	0.00052841	B cells	SH3GLB1
ATP5IF1	2.27741e-08	-0.436139	0.465	0.514	0.000575364	B cells	ATP5IF1
DYNLRB1	2.56135e-08	-0.317257	0.375	0.445	0.000647099	B cells	DYNLRB1
GNAS	2.86865e-08	-0.34387	0.85	0.719	0.000724736	B cells	GNAS
PDIA3	3.28691e-08	-0.30585	0.456	0.503	0.000830406	B cells	PDIA3
MSN	4.18835e-08	-0.431766	0.476	0.507	0.00105814	B cells	MSN
NDUFB3	4.97789e-08	-0.274849	0.303	0.38	0.00125761	B cells	NDUFB3
NUCB2	5.54712e-08	-0.439415	0.274	0.347	0.00140143	B cells	NUCB2
FAM177A1	5.81513e-08	-0.465353	0.327	0.394	0.00146913	B cells	FAM177A1
IER5	8.16956e-08	-0.296546	0.332	0.398	0.00206396	B cells	IER5
NDUFB7	9.46885e-08	-0.314555	0.384	0.45	0.00239221	B cells	NDUFB7
NDUFA4	2.33344e-07	-0.466873	0.722	0.653	0.00589519	B cells	NDUFA4
SLC25A37	3.03015e-07	-0.948997	0.222	0.272	0.00765537	B cells	SLC25A37
PPP1R15B	3.44593e-07	-0.320418	0.232	0.294	0.00870579	B cells	PPP1R15B
ATP6V1F	3.71333e-07	-0.369217	0.458	0.485	0.00938136	B cells	ATP6V1F
RNF145	3.97065e-07	-0.401462	0.199	0.259	0.0100314	B cells	RNF145
MTCH1	4.63882e-07	-0.309278	0.278	0.351	0.0117195	B cells	MTCH1
LAMTOR1	6.13981e-07	-0.302094	0.376	0.441	0.0155116	B cells	LAMTOR1
ABHD17A	6.34973e-07	-0.261314	0.254	0.32	0.016042	B cells	ABHD17A
OSTF1	1.14019e-06	-0.373904	0.349	0.41	0.0288059	B cells	OSTF1
MYH9	1.19205e-06	-0.598203	0.438	0.486	0.0301159	B cells	MYH9
HDGF	1.19426e-06	-0.348393	0.265	0.325	0.0301717	B cells	HDGF
RHEB	1.25495e-06	-0.253995	0.335	0.398	0.0317052	B cells	RHEB
COPE	1.3951e-06	-0.270733	0.445	0.496	0.0352458	B cells	COPE
LY6E	2.2776e-06	-0.43606	0.384	0.425	0.0575412	B cells	LY6E
NUDT1	2.47899e-06	-0.27511	0.204	0.258	0.0626292	B cells	NUDT1
AP2M1	3.17923e-06	-0.278554	0.401	0.454	0.08032	B cells	AP2M1
LSP1	3.3507e-06	-0.288914	0.427	0.344	0.0846522	B cells	LSP1
COX6B1	4.07376e-06	-0.333359	0.646	0.637	0.102919	B cells	COX6B1
HMGN2	5.58293e-06	-0.495932	0.75	0.648	0.141047	B cells	HMGN2
RAC2	6.97217e-06	-0.295971	0.512	0.426	0.176145	B cells	RAC2
FABP4	0	5.15222	0.468	0.022	0	Endothelial cells	FABP4
IGFBP7	0	4.27036	0.884	0.152	0	Endothelial cells	IGFBP7
COL4A1	0	3.84193	0.763	0.026	0	Endothelial cells	COL4A1
GNG11	0	3.67714	0.916	0.093	0	Endothelial cells	GNG11
PLVAP	0	3.65568	0.773	0.008	0	Endothelial cells	PLVAP
RAMP2	0	3.54833	0.862	0.018	0	Endothelial cells	RAMP2
HSPG2	0	3.40151	0.804	0.053	0	Endothelial cells	HSPG2
COL4A2	0	3.36102	0.716	0.026	0	Endothelial cells	COL4A2
CAV1	0	3.35299	0.851	0.045	0	Endothelial cells	CAV1
TM4SF1	0	3.3205	0.786	0.016	0	Endothelial cells	TM4SF1
SPARCL1	0	3.26805	0.72	0.053	0	Endothelial cells	SPARCL1
SLC9A3R2	0	3.24544	0.797	0.065	0	Endothelial cells	SLC9A3R2
IFI27	0	3.11938	0.918	0.172	0	Endothelial cells	IFI27
DNASE1L3	0	3.09118	0.326	0.009	0	Endothelial cells	DNASE1L3
VWF	0	3.02772	0.673	0.005	0	Endothelial cells	VWF
CLDN5	0	2.99996	0.583	0.003	0	Endothelial cells	CLDN5
EGFL7	0	2.97802	0.801	0.079	0	Endothelial cells	EGFL7
FLT1	0	2.76102	0.728	0.015	0	Endothelial cells	FLT1
PODXL	0	2.73124	0.716	0.005	0	Endothelial cells	PODXL
AQP1	0	2.72136	0.602	0.032	0	Endothelial cells	AQP1
CLEC14A	0	2.66016	0.766	0.004	0	Endothelial cells	CLEC14A
CRIP2	0	2.64198	0.796	0.063	0	Endothelial cells	CRIP2
ENG	0	2.59757	0.774	0.205	0	Endothelial cells	ENG
ADGRL4	0	2.59057	0.77	0.003	0	Endothelial cells	ADGRL4
ARHGAP29	0	2.55537	0.769	0.009	0	Endothelial cells	ARHGAP29
IGFBP3	0	2.55165	0.316	0.031	0	Endothelial cells	IGFBP3
RBP7	0	2.54846	0.592	0.097	0	Endothelial cells	RBP7
IGFBP4	0	2.52826	0.825	0.16	0	Endothelial cells	IGFBP4
ESAM	0	2.51859	0.753	0.009	0	Endothelial cells	ESAM
SPARC.1	0	2.51097	0.815	0.285	0	Endothelial cells	SPARC
TCF4.1	0	2.50412	0.83	0.267	0	Endothelial cells	TCF4
EMCN	0	2.49324	0.724	0.003	0	Endothelial cells	EMCN
SOX18	0	2.4862	0.677	0.013	0	Endothelial cells	SOX18
EMP1	0	2.48412	0.763	0.121	0	Endothelial cells	EMP1
PECAM1	0	2.46733	0.809	0.217	0	Endothelial cells	PECAM1
CD34	0	2.45556	0.727	0.006	0	Endothelial cells	CD34
ID1	0	2.43109	0.73	0.153	0	Endothelial cells	ID1
HYAL2	0	2.42487	0.734	0.089	0	Endothelial cells	HYAL2
CAVIN1	0	2.41192	0.79	0.076	0	Endothelial cells	CAVIN1
VWA1	0	2.35665	0.571	0.047	0	Endothelial cells	VWA1
CDH5	0	2.33738	0.75	0.002	0	Endothelial cells	CDH5
A2M.1	0	2.31128	0.829	0.288	0	Endothelial cells	A2M
APP.1	0	2.3107	0.822	0.252	0	Endothelial cells	APP
INSR	0	2.30073	0.563	0.082	0	Endothelial cells	INSR
NPDC1	0	2.29184	0.772	0.055	0	Endothelial cells	NPDC1
S100A16	0	2.24621	0.707	0.031	0	Endothelial cells	S100A16
CALCRL	0	2.24381	0.683	0.01	0	Endothelial cells	CALCRL
TM4SF18	0	2.23977	0.65	0.002	0	Endothelial cells	TM4SF18
COL15A1	0	2.2	0.575	0.012	0	Endothelial cells	COL15A1
SPTBN1.1	0	2.19189	0.798	0.144	0	Endothelial cells	SPTBN1
PCDH17	0	2.18917	0.605	0.008	0	Endothelial cells	PCDH17
EPAS1	0	2.18448	0.719	0.096	0	Endothelial cells	EPAS1
ITGA6	0	2.11642	0.687	0.059	0	Endothelial cells	ITGA6
PLAT	0	2.0721	0.338	0.021	0	Endothelial cells	PLAT
TIMP3	0	2.06995	0.631	0.072	0	Endothelial cells	TIMP3
HES1	0	2.06595	0.631	0.174	0	Endothelial cells	HES1
ECSCR	0	2.0537	0.689	0.003	0	Endothelial cells	ECSCR
RAMP3	0	2.05146	0.53	0.001	0	Endothelial cells	RAMP3
MCAM	0	2.03021	0.542	0.035	0	Endothelial cells	MCAM
TCIM	0	2.01268	0.527	0.003	0	Endothelial cells	TCIM
BCAM	0	2.01112	0.656	0.031	0	Endothelial cells	BCAM
ADAMTS1	0	2.00601	0.396	0.029	0	Endothelial cells	ADAMTS1
MARCKSL1.1	0	1.99503	0.778	0.261	0	Endothelial cells	MARCKSL1
PALMD	0	1.99222	0.648	0.01	0	Endothelial cells	PALMD
APLNR	0	1.95874	0.496	0.002	0	Endothelial cells	APLNR
SPRY1	0	1.93941	0.548	0.044	0	Endothelial cells	SPRY1
CD59.1	0	1.931	0.773	0.287	0	Endothelial cells	CD59
LAMA4	0	1.92516	0.607	0.064	0	Endothelial cells	LAMA4
TSC22D1	0	1.91902	0.731	0.202	0	Endothelial cells	TSC22D1
IFITM3.1	0	1.91362	0.905	0.383	0	Endothelial cells	IFITM3
APOLD1	0	1.90664	0.538	0.025	0	Endothelial cells	APOLD1
PLPP3	0	1.90346	0.579	0.035	0	Endothelial cells	PLPP3
KDR	0	1.88506	0.586	0.002	0	Endothelial cells	KDR
LDB2	0	1.87078	0.65	0.01	0	Endothelial cells	LDB2
ADGRF5	0	1.84829	0.639	0.01	0	Endothelial cells	ADGRF5
NFIB	0	1.83643	0.654	0.029	0	Endothelial cells	NFIB
EFNB2	0	1.82284	0.52	0.027	0	Endothelial cells	EFNB2
TGFBR2	0	1.78857	0.728	0.209	0	Endothelial cells	TGFBR2
NOTCH4	0	1.78392	0.58	0.012	0	Endothelial cells	NOTCH4
MMRN2	0	1.78382	0.637	0.004	0	Endothelial cells	MMRN2
ADIRF	0	1.78061	0.32	0.033	0	Endothelial cells	ADIRF
VAMP5.1	0	1.75218	0.77	0.269	0	Endothelial cells	VAMP5
PLPP1	0	1.74262	0.504	0.037	0	Endothelial cells	PLPP1
THY1	0	1.71361	0.406	0.046	0	Endothelial cells	THY1
CAV2	0	1.70663	0.628	0.023	0	Endothelial cells	CAV2
LMO2	0	1.70645	0.705	0.162	0	Endothelial cells	LMO2
ELK3	0	1.70363	0.667	0.108	0	Endothelial cells	ELK3
ICAM2	0	1.69576	0.649	0.115	0	Endothelial cells	ICAM2
STC1	0	1.68377	0.274	0.005	0	Endothelial cells	STC1
HEG1	0	1.65903	0.588	0.051	0	Endothelial cells	HEG1
WWTR1	0	1.65832	0.599	0.047	0	Endothelial cells	WWTR1
CYYR1	0	1.64641	0.611	0.01	0	Endothelial cells	CYYR1
FAM167B	0	1.63263	0.486	0.002	0	Endothelial cells	FAM167B
PDLIM1.1	0	1.63108	0.565	0.094	0	Endothelial cells	PDLIM1
COL18A1	0	1.63091	0.617	0.067	0	Endothelial cells	COL18A1
CXorf36	0	1.59667	0.572	0.001	0	Endothelial cells	CXorf36
CAVIN2	0	1.59171	0.459	0.007	0	Endothelial cells	CAVIN2
MMP2	0	1.5844	0.541	0.121	0	Endothelial cells	MMP2
PTPRB	0	1.58038	0.573	0.002	0	Endothelial cells	PTPRB
ADAM15	0	1.56296	0.605	0.105	0	Endothelial cells	ADAM15
ROBO4	0	1.56207	0.553	0.002	0	Endothelial cells	ROBO4
NR2F2	0	1.548	0.444	0.04	0	Endothelial cells	NR2F2
NID1	0	1.54016	0.549	0.053	0	Endothelial cells	NID1
CALD1	0	1.53932	0.744	0.111	0	Endothelial cells	CALD1
TIE1	0	1.50869	0.575	0.002	0	Endothelial cells	TIE1
PLXND1	0	1.49343	0.675	0.205	0	Endothelial cells	PLXND1
LAMB1	0	1.48374	0.544	0.046	0	Endothelial cells	LAMB1
PXDN	0	1.48003	0.439	0.014	0	Endothelial cells	PXDN
SHANK3	0	1.47195	0.577	0.003	0	Endothelial cells	SHANK3
ITGA5	0	1.46683	0.598	0.116	0	Endothelial cells	ITGA5
C11orf96	0	1.46433	0.534	0.072	0	Endothelial cells	C11orf96
IL6ST	0	1.45919	0.623	0.176	0	Endothelial cells	IL6ST
CAVIN3	0	1.45881	0.544	0.083	0	Endothelial cells	CAVIN3
CDH13	0	1.44408	0.448	0.007	0	Endothelial cells	CDH13
MTUS1	0	1.44384	0.51	0.041	0	Endothelial cells	MTUS1
DLC1	0	1.43979	0.528	0.04	0	Endothelial cells	DLC1
BMPR2	0	1.43164	0.607	0.129	0	Endothelial cells	BMPR2
EFNA1	0	1.41294	0.517	0.036	0	Endothelial cells	EFNA1
TGM2	0	1.39107	0.481	0.046	0	Endothelial cells	TGM2
RASIP1	0	1.36269	0.532	0.007	0	Endothelial cells	RASIP1
RAPGEF5	0	1.35131	0.49	0.01	0	Endothelial cells	RAPGEF5
MYCT1	0	1.34859	0.527	0.002	0	Endothelial cells	MYCT1
ADAMTS9	0	1.34584	0.439	0.02	0	Endothelial cells	ADAMTS9
C2CD4B	0	1.3454	0.295	0.012	0	Endothelial cells	C2CD4B
SOX17	0	1.33578	0.347	0.001	0	Endothelial cells	SOX17
SERPINH1	0	1.33217	0.685	0.185	0	Endothelial cells	SERPINH1
TJP1	0	1.3318	0.564	0.048	0	Endothelial cells	TJP1
CLIC4	0	1.33016	0.605	0.171	0	Endothelial cells	CLIC4
GIMAP7	0	1.32783	0.59	0.126	0	Endothelial cells	GIMAP7
PTPRM	0	1.32227	0.549	0.043	0	Endothelial cells	PTPRM
CNN3	0	1.29411	0.66	0.132	0	Endothelial cells	CNN3
ITM2A	0	1.29135	0.676	0.17	0	Endothelial cells	ITM2A
NNMT	0	1.2878	0.441	0.069	0	Endothelial cells	NNMT
JAG1	0	1.27573	0.435	0.062	0	Endothelial cells	JAG1
TMEM204	0	1.27493	0.476	0.028	0	Endothelial cells	TMEM204
LAMC1	0	1.26959	0.505	0.065	0	Endothelial cells	LAMC1
PLK2	0	1.26875	0.489	0.079	0	Endothelial cells	PLK2
EMP2	0	1.26562	0.569	0.138	0	Endothelial cells	EMP2
BTNL9	0	1.26372	0.274	0.003	0	Endothelial cells	BTNL9
UACA	0	1.25917	0.526	0.095	0	Endothelial cells	UACA
JUP	0	1.25216	0.464	0.038	0	Endothelial cells	JUP
CRIM1	0	1.24127	0.489	0.042	0	Endothelial cells	CRIM1
NOSTRIN	0	1.22852	0.416	0.004	0	Endothelial cells	NOSTRIN
ARHGEF12	0	1.22792	0.536	0.096	0	Endothelial cells	ARHGEF12
SOX7	0	1.22784	0.356	0.002	0	Endothelial cells	SOX7
PTPRG	0	1.22425	0.481	0.026	0	Endothelial cells	PTPRG
ACVRL1	0	1.22336	0.534	0.03	0	Endothelial cells	ACVRL1
HECW2	0	1.22129	0.423	0.014	0	Endothelial cells	HECW2
KIAA0355	0	1.21966	0.513	0.076	0	Endothelial cells	KIAA0355
MAST4	0	1.21949	0.448	0.039	0	Endothelial cells	MAST4
LMCD1	0	1.21335	0.426	0.048	0	Endothelial cells	LMCD1
FZD4	0	1.21128	0.456	0.004	0	Endothelial cells	FZD4
SNCG	0	1.20766	0.408	0.007	0	Endothelial cells	SNCG
GJA1	0	1.20462	0.458	0.073	0	Endothelial cells	GJA1
MAP1B	0	1.20388	0.478	0.084	0	Endothelial cells	MAP1B
KANK3	0	1.18932	0.464	0.003	0	Endothelial cells	KANK3
MALL	0	1.18514	0.406	0.008	0	Endothelial cells	MALL
JCAD	0	1.17905	0.452	0.006	0	Endothelial cells	JCAD
PLS3	0	1.17456	0.534	0.091	0	Endothelial cells	PLS3
NFIA	0	1.16503	0.52	0.11	0	Endothelial cells	NFIA
MYO10	0	1.16448	0.471	0.061	0	Endothelial cells	MYO10
PTP4A3	0	1.15795	0.373	0.041	0	Endothelial cells	PTP4A3
JAM2	0	1.1573	0.404	0.026	0	Endothelial cells	JAM2
PKIG	0	1.12869	0.47	0.083	0	Endothelial cells	PKIG
IL3RA	0	1.12856	0.444	0.025	0	Endothelial cells	IL3RA
FILIP1	0	1.12142	0.375	0.011	0	Endothelial cells	FILIP1
AFAP1L1	0	1.12039	0.432	0.009	0	Endothelial cells	AFAP1L1
CLEC3B	0	1.11788	0.29	0.005	0	Endothelial cells	CLEC3B
PCDH12	0	1.11713	0.457	0.036	0	Endothelial cells	PCDH12
TMEM255B	0	1.11065	0.471	0.044	0	Endothelial cells	TMEM255B
PPFIBP1	0	1.09988	0.496	0.081	0	Endothelial cells	PPFIBP1
PCAT19	0	1.09628	0.427	0.001	0	Endothelial cells	PCAT19
ECE1	0	1.0959	0.537	0.066	0	Endothelial cells	ECE1
SYNPO	0	1.0959	0.425	0.007	0	Endothelial cells	SYNPO
F2R	0	1.09379	0.452	0.046	0	Endothelial cells	F2R
THSD7A	0	1.09291	0.377	0.014	0	Endothelial cells	THSD7A
DLL4	0	1.08722	0.346	0.001	0	Endothelial cells	DLL4
DOCK6	0	1.08694	0.439	0.011	0	Endothelial cells	DOCK6
NES	0	1.08664	0.433	0.067	0	Endothelial cells	NES
TSPAN18	0	1.08054	0.444	0.016	0	Endothelial cells	TSPAN18
PREX2	0	1.07997	0.397	0.004	0	Endothelial cells	PREX2
PLCB1	0	1.07621	0.449	0.035	0	Endothelial cells	PLCB1
JAG2	0	1.07401	0.382	0.017	0	Endothelial cells	JAG2
ZEB1	0	1.06601	0.541	0.091	0	Endothelial cells	ZEB1
BCL6B	0	1.06597	0.398	0.001	0	Endothelial cells	BCL6B
CDC42EP5	0	1.06348	0.437	0.046	0	Endothelial cells	CDC42EP5
AGRN	0	1.06214	0.428	0.048	0	Endothelial cells	AGRN
ADCY4	0	1.0538	0.424	0.008	0	Endothelial cells	ADCY4
S1PR1	0	1.05318	0.468	0.048	0	Endothelial cells	S1PR1
NUAK1	0	1.05024	0.343	0.029	0	Endothelial cells	NUAK1
FSTL1	0	1.04535	0.488	0.07	0	Endothelial cells	FSTL1
DOCK9	0	1.04385	0.456	0.021	0	Endothelial cells	DOCK9
FERMT2	0	1.03808	0.526	0.074	0	Endothelial cells	FERMT2
FAM241A	0	1.03802	0.432	0.066	0	Endothelial cells	FAM241A
SEMA3F	0	1.03585	0.379	0.002	0	Endothelial cells	SEMA3F
AFDN	0	1.02016	0.481	0.063	0	Endothelial cells	AFDN
CTTN	0	1.01274	0.475	0.066	0	Endothelial cells	CTTN
TSHZ2	0	1.0116	0.358	0.032	0	Endothelial cells	TSHZ2
PRSS23	0	1.0091	0.408	0.038	0	Endothelial cells	PRSS23
EDNRB	0	1.00644	0.276	0.028	0	Endothelial cells	EDNRB
CD200	0	1.00478	0.39	0.02	0	Endothelial cells	CD200
FLNB	0	1.0007	0.464	0.091	0	Endothelial cells	FLNB
COX7A1	0	1.00048	0.426	0.02	0	Endothelial cells	COX7A1
SELENON	0	0.998419	0.459	0.094	0	Endothelial cells	SELENON
ITGA1	0	0.997776	0.427	0.036	0	Endothelial cells	ITGA1
ARHGEF15	0	0.99439	0.416	0	0	Endothelial cells	ARHGEF15
VEGFC	0	0.987458	0.313	0.017	0	Endothelial cells	VEGFC
TINAGL1	0	0.986329	0.356	0.013	0	Endothelial cells	TINAGL1
FKBP9	0	0.986083	0.45	0.063	0	Endothelial cells	FKBP9
KCNN3	0	0.98559	0.365	0.012	0	Endothelial cells	KCNN3
SPRY4	0	0.985226	0.352	0.01	0	Endothelial cells	SPRY4
MECOM	0	0.972926	0.307	0.004	0	Endothelial cells	MECOM
NCKAP1	0	0.969546	0.455	0.042	0	Endothelial cells	NCKAP1
TEK	0	0.967391	0.405	0.001	0	Endothelial cells	TEK
TFPI	0	0.961485	0.339	0.045	0	Endothelial cells	TFPI
GRB10	0	0.959504	0.398	0.026	0	Endothelial cells	GRB10
OLFML2A	0	0.95741	0.389	0.017	0	Endothelial cells	OLFML2A
TNFAIP8L1	0	0.950775	0.398	0.039	0	Endothelial cells	TNFAIP8L1
ADAMTS4	0	0.946592	0.277	0.015	0	Endothelial cells	ADAMTS4
FBN1	0	0.944912	0.406	0.037	0	Endothelial cells	FBN1
HDAC7	0	0.942488	0.51	0.096	0	Endothelial cells	HDAC7
MYO1B	0	0.938444	0.411	0.071	0	Endothelial cells	MYO1B
NPNT	0	0.932521	0.343	0.012	0	Endothelial cells	NPNT
TSPAN7	0	0.930728	0.29	0.018	0	Endothelial cells	TSPAN7
SLC12A2	0	0.921988	0.431	0.06	0	Endothelial cells	SLC12A2
ITGA2	0	0.921563	0.327	0.012	0	Endothelial cells	ITGA2
FAM43A	0	0.921278	0.405	0.068	0	Endothelial cells	FAM43A
SHE	0	0.919077	0.343	0.003	0	Endothelial cells	SHE
NPR1	0	0.91822	0.373	0.001	0	Endothelial cells	NPR1
IPO11	0	0.916412	0.409	0.033	0	Endothelial cells	IPO11
EPHB4	0	0.906408	0.379	0.011	0	Endothelial cells	EPHB4
RHOJ	0	0.904515	0.364	0.009	0	Endothelial cells	RHOJ
2023-09-10	0	0.90207	0.44	0.064	0	Endothelial cells	2023-09-10
OAF	0	0.898865	0.406	0.071	0	Endothelial cells	OAF
MYO6	0	0.898527	0.439	0.056	0	Endothelial cells	MYO6
LIMCH1	0	0.890488	0.412	0.061	0	Endothelial cells	LIMCH1
SULF2	0	0.889879	0.447	0.06	0	Endothelial cells	SULF2
YES1	0	0.886406	0.442	0.064	0	Endothelial cells	YES1
SCARF1	0	0.884737	0.445	0.059	0	Endothelial cells	SCARF1
ERG	0	0.882956	0.416	0.019	0	Endothelial cells	ERG
TNS2	0	0.882787	0.409	0.024	0	Endothelial cells	TNS2
DCHS1	0	0.878922	0.377	0.02	0	Endothelial cells	DCHS1
SOCS2	0	0.878238	0.338	0.047	0	Endothelial cells	SOCS2
LIMS2	0	0.875797	0.349	0.005	0	Endothelial cells	LIMS2
SLCO2A1	0	0.874716	0.268	0.001	0	Endothelial cells	SLCO2A1
MAGI1	0	0.873521	0.381	0.018	0	Endothelial cells	MAGI1
PTPN14	0	0.872758	0.357	0.033	0	Endothelial cells	PTPN14
ADGRL2	0	0.870448	0.386	0.02	0	Endothelial cells	ADGRL2
LAMB2	0	0.863531	0.443	0.081	0	Endothelial cells	LAMB2
BCAR1	0	0.854985	0.377	0.035	0	Endothelial cells	BCAR1
TSPAN9	0	0.851538	0.398	0.02	0	Endothelial cells	TSPAN9
HDGFL3	0	0.849149	0.419	0.058	0	Endothelial cells	HDGFL3
PLEKHG1	0	0.837475	0.373	0.018	0	Endothelial cells	PLEKHG1
NID2	0	0.824488	0.294	0.023	0	Endothelial cells	NID2
BACE2	0	0.819611	0.332	0.029	0	Endothelial cells	BACE2
ACE	0	0.814774	0.269	0.022	0	Endothelial cells	ACE
FGD5	0	0.812099	0.361	0.017	0	Endothelial cells	FGD5
ADGRG1	0	0.809682	0.373	0.017	0	Endothelial cells	ADGRG1
CASC15	0	0.805874	0.295	0.023	0	Endothelial cells	CASC15
NRN1	0	0.80452	0.334	0.045	0	Endothelial cells	NRN1
TMEM47	0	0.803526	0.309	0.028	0	Endothelial cells	TMEM47
PDE2A	0	0.789008	0.312	0.012	0	Endothelial cells	PDE2A
NOTCH1	0	0.787777	0.474	0.086	0	Endothelial cells	NOTCH1
PTK2	0	0.777591	0.417	0.071	0	Endothelial cells	PTK2
MPZL2	0	0.777097	0.302	0.006	0	Endothelial cells	MPZL2
GPR4	0	0.775036	0.321	0.007	0	Endothelial cells	GPR4
SHROOM4	0	0.77256	0.324	0.003	0	Endothelial cells	SHROOM4
NDST1	0	0.769008	0.319	0.027	0	Endothelial cells	NDST1
CASKIN2	0	0.764445	0.352	0.02	0	Endothelial cells	CASKIN2
EHD2	0	0.761803	0.341	0.03	0	Endothelial cells	EHD2
RBPMS	0	0.755538	0.366	0.018	0	Endothelial cells	RBPMS
MPDZ	0	0.754845	0.355	0.018	0	Endothelial cells	MPDZ
SMTN	0	0.743277	0.334	0.036	0	Endothelial cells	SMTN
TNFAIP1	0	0.742186	0.33	0.039	0	Endothelial cells	TNFAIP1
ANGPTL2	0	0.739406	0.294	0.033	0	Endothelial cells	ANGPTL2
NOVA2	0	0.738283	0.319	0.001	0	Endothelial cells	NOVA2
NOS3	0	0.737097	0.284	0.003	0	Endothelial cells	NOS3
ABLIM1	0	0.733032	0.338	0.043	0	Endothelial cells	ABLIM1
ARHGAP23	0	0.731324	0.309	0.024	0	Endothelial cells	ARHGAP23
PIEZO2	0	0.730401	0.278	0.008	0	Endothelial cells	PIEZO2
SEMA6A	0	0.717699	0.268	0.013	0	Endothelial cells	SEMA6A
TSPAN12	0	0.716728	0.302	0.01	0	Endothelial cells	TSPAN12
DYSF	0	0.707276	0.362	0.043	0	Endothelial cells	DYSF
JAM3	0	0.706037	0.321	0.027	0	Endothelial cells	JAM3
LOXL2	0	0.703532	0.31	0.038	0	Endothelial cells	LOXL2
ROBO1	0	0.701212	0.257	0.03	0	Endothelial cells	ROBO1
HOXD8	0	0.695878	0.29	0.016	0	Endothelial cells	HOXD8
SLC44A2	0	0.692788	0.455	0.082	0	Endothelial cells	SLC44A2
COL21A1	0	0.690171	0.257	0.008	0	Endothelial cells	COL21A1
NT5E	0	0.686162	0.326	0.028	0	Endothelial cells	NT5E
PLXNA2	0	0.684964	0.318	0.029	0	Endothelial cells	PLXNA2
MMP15	0	0.684565	0.305	0.004	0	Endothelial cells	MMP15
RAPGEF3	0	0.680545	0.278	0.008	0	Endothelial cells	RAPGEF3
SMAD1	0	0.677219	0.285	0.031	0	Endothelial cells	SMAD1
DLL1	0	0.67491	0.287	0.016	0	Endothelial cells	DLL1
SERTAD4-AS1	0	0.666855	0.274	0.022	0	Endothelial cells	SERTAD4-AS1
PIK3C2B	0	0.659091	0.284	0.026	0	Endothelial cells	PIK3C2B
TCF7L1	0	0.658156	0.295	0.022	0	Endothelial cells	TCF7L1
AKR1C3	0	0.656746	0.286	0.034	0	Endothelial cells	AKR1C3
FLT4	0	0.651455	0.289	0.001	0	Endothelial cells	FLT4
GALNT18	0	0.648641	0.285	0.002	0	Endothelial cells	GALNT18
PTPRK	0	0.646266	0.303	0.018	0	Endothelial cells	PTPRK
AMOTL1	0	0.645965	0.319	0.03	0	Endothelial cells	AMOTL1
PROS1	0	0.634342	0.305	0.038	0	Endothelial cells	PROS1
APBB2	0	0.629591	0.319	0.028	0	Endothelial cells	APBB2
MCF2L	0	0.629213	0.27	0.011	0	Endothelial cells	MCF2L
KIAA1671	0	0.628594	0.281	0.014	0	Endothelial cells	KIAA1671
SEMA6B	0	0.628011	0.307	0.038	0	Endothelial cells	SEMA6B
PROCR	0	0.624941	0.32	0.029	0	Endothelial cells	PROCR
HSPA12B	0	0.619499	0.271	0.003	0	Endothelial cells	HSPA12B
PCGF2	0	0.612811	0.319	0.041	0	Endothelial cells	PCGF2
EXOC3L1	0	0.61229	0.265	0.004	0	Endothelial cells	EXOC3L1
NQO1	0	0.611347	0.262	0.022	0	Endothelial cells	NQO1
FAM69B	0	0.608916	0.282	0.024	0	Endothelial cells	FAM69B
THSD1	0	0.607361	0.251	0.002	0	Endothelial cells	THSD1
ASAP2	0	0.607316	0.304	0.017	0	Endothelial cells	ASAP2
ZNF521	0	0.60682	0.269	0.016	0	Endothelial cells	ZNF521
CSGALNACT1	0	0.592085	0.347	0.047	0	Endothelial cells	CSGALNACT1
LAMA5	0	0.587167	0.254	0.016	0	Endothelial cells	LAMA5
SMAGP	0	0.579362	0.297	0.032	0	Endothelial cells	SMAGP
RAPGEF4	0	0.563676	0.254	0.004	0	Endothelial cells	RAPGEF4
RBMS3	0	0.557038	0.265	0.029	0	Endothelial cells	RBMS3
RPS6KA2	0	0.552115	0.311	0.04	0	Endothelial cells	RPS6KA2
LRP6	0	0.550363	0.257	0.023	0	Endothelial cells	LRP6
TANC1	0	0.545166	0.278	0.027	0	Endothelial cells	TANC1
KIAA1217	0	0.538961	0.265	0.021	0	Endothelial cells	KIAA1217
SH2D3C	0	0.533692	0.268	0.023	0	Endothelial cells	SH2D3C
ATP8B1	0	0.529441	0.251	0.016	0	Endothelial cells	ATP8B1
MANSC1	0	0.521651	0.266	0.016	0	Endothelial cells	MANSC1
NHSL2	0	0.494429	0.301	0.021	0	Endothelial cells	NHSL2
ADGRA2	0	0.456973	0.261	0.029	0	Endothelial cells	ADGRA2
CEP68	6.28317e-306	0.791944	0.387	0.066	1.58738e-301	Endothelial cells	CEP68
ETS1.1	6.57168e-303	1.16473	0.631	0.162	1.66027e-298	Endothelial cells	ETS1
FSCN1	4.78962e-301	1.46217	0.591	0.162	1.21005e-296	Endothelial cells	FSCN1
TSPAN13.1	1.2789e-300	0.852636	0.371	0.062	3.23102e-296	Endothelial cells	TSPAN13
RAI14	2.29129e-299	0.655365	0.335	0.05	5.78871e-295	Endothelial cells	RAI14
CCND1	2.50511e-296	1.58949	0.586	0.16	6.32891e-292	Endothelial cells	CCND1
CCDC85B	2.5714e-294	1.6512	0.828	0.377	6.49638e-290	Endothelial cells	CCDC85B
FN1	7.06571e-294	0.804493	0.629	0.163	1.78508e-289	Endothelial cells	FN1
NRP1	3.97186e-293	1.36963	0.675	0.205	1.00345e-288	Endothelial cells	NRP1
SHC1	8.72865e-293	1.06737	0.521	0.125	2.20521e-288	Endothelial cells	SHC1
LRRC8A	9.75309e-291	0.724516	0.362	0.06	2.46402e-286	Endothelial cells	LRRC8A
CDC42BPA	1.13073e-289	0.695161	0.349	0.057	2.85667e-285	Endothelial cells	CDC42BPA
RDX.1	1.67606e-288	1.53014	0.707	0.254	4.23441e-284	Endothelial cells	RDX
NECTIN2	9.00157e-288	1.03577	0.538	0.137	2.27416e-283	Endothelial cells	NECTIN2
PKP4	3.42076e-286	0.60887	0.32	0.048	8.64221e-282	Endothelial cells	PKP4
PLEKHA1	1.08138e-285	0.930448	0.491	0.111	2.73199e-281	Endothelial cells	PLEKHA1
ID3.1	1.21976e-284	1.71095	0.765	0.282	3.08161e-280	Endothelial cells	ID3
RHOC.1	2.79091e-283	1.59961	0.762	0.299	7.05096e-279	Endothelial cells	RHOC
FAM198B	7.24262e-283	1.34255	0.606	0.175	1.82978e-278	Endothelial cells	FAM198B
HTRA1	7.42284e-283	1.59537	0.652	0.202	1.87531e-278	Endothelial cells	HTRA1
CD320	6.20384e-281	1.13005	0.506	0.118	1.56734e-276	Endothelial cells	CD320
RBMS2	4.73044e-275	0.674838	0.319	0.05	1.1951e-270	Endothelial cells	RBMS2
DBN1	1.5771e-273	0.702539	0.37	0.065	3.98438e-269	Endothelial cells	DBN1
TP53I11	4.09569e-271	1.26701	0.479	0.11	1.03474e-266	Endothelial cells	TP53I11
DGKH	1.12762e-267	0.850644	0.408	0.081	2.84883e-263	Endothelial cells	DGKH
LUZP1	6.54327e-267	1.04008	0.551	0.151	1.65309e-262	Endothelial cells	LUZP1
NREP	5.06905e-264	1.02924	0.458	0.102	1.28064e-259	Endothelial cells	NREP
TNFRSF10D	2.63682e-262	0.6296	0.272	0.038	6.66165e-258	Endothelial cells	TNFRSF10D
TMEM184B	4.02014e-260	0.690014	0.373	0.071	1.01565e-255	Endothelial cells	TMEM184B
SVIL	3.92775e-252	0.624789	0.435	0.09	9.92307e-248	Endothelial cells	SVIL
PON2	5.03917e-252	0.901961	0.468	0.115	1.2731e-247	Endothelial cells	PON2
ARL15	1.23133e-251	0.668459	0.271	0.039	3.11083e-247	Endothelial cells	ARL15
TNFSF10	1.39195e-248	1.08151	0.532	0.139	3.51661e-244	Endothelial cells	TNFSF10
GFOD2	2.71121e-247	0.459694	0.3	0.047	6.84959e-243	Endothelial cells	GFOD2
CDC42BPB	3.12672e-247	0.754557	0.401	0.085	7.89936e-243	Endothelial cells	CDC42BPB
DOCK1	5.08038e-247	0.560811	0.321	0.055	1.28351e-242	Endothelial cells	DOCK1
TMEM88	7.80318e-247	0.696554	0.303	0.049	1.97139e-242	Endothelial cells	TMEM88
TNFRSF4	2.72076e-245	1.1323	0.331	0.058	6.87372e-241	Endothelial cells	TNFRSF4
LMBR1	3.1277e-245	0.462712	0.286	0.044	7.90181e-241	Endothelial cells	LMBR1
CD93.1	4.43581e-245	1.27885	0.741	0.265	1.12066e-240	Endothelial cells	CD93
ACKR3	1.92777e-243	1.07786	0.27	0.04	4.87033e-239	Endothelial cells	ACKR3
LXN	2.3505e-243	0.962196	0.359	0.07	5.9383e-239	Endothelial cells	LXN
RGS3	2.73159e-240	1.19577	0.457	0.107	6.90108e-236	Endothelial cells	RGS3
MGST2	4.96069e-240	1.1956	0.646	0.229	1.25327e-235	Endothelial cells	MGST2
LIMA1	1.03542e-239	0.962617	0.464	0.112	2.61589e-235	Endothelial cells	LIMA1
RASAL2	1.19039e-239	0.726287	0.373	0.076	3.00739e-235	Endothelial cells	RASAL2
GIMAP1	1.91587e-237	0.97645	0.47	0.114	4.84027e-233	Endothelial cells	GIMAP1
LHFPL6	2.40691e-233	0.430977	0.3	0.048	6.08081e-229	Endothelial cells	LHFPL6
TAX1BP3	4.61145e-232	0.943155	0.476	0.125	1.16504e-227	Endothelial cells	TAX1BP3
PEA15	6.2935e-232	1.0948	0.557	0.17	1.58999e-227	Endothelial cells	PEA15
PPM1F	6.02745e-231	0.736851	0.398	0.087	1.52278e-226	Endothelial cells	PPM1F
PIK3R3	2.22428e-229	0.68304	0.305	0.053	5.61942e-225	Endothelial cells	PIK3R3
CD151.1	8.97636e-229	1.20313	0.664	0.248	2.26779e-224	Endothelial cells	CD151
CD9.1	1.78582e-227	1.55994	0.72	0.291	4.51171e-223	Endothelial cells	CD9
CFH	6.65571e-226	0.633703	0.31	0.054	1.6815e-221	Endothelial cells	CFH
ITGB1.1	8.17614e-226	1.61447	0.79	0.438	2.06562e-221	Endothelial cells	ITGB1
FNBP1L	8.07446e-224	0.690852	0.333	0.064	2.03993e-219	Endothelial cells	FNBP1L
RCN1	3.80328e-223	0.900773	0.525	0.147	9.60861e-219	Endothelial cells	RCN1
PRCP	3.01645e-222	1.94685	0.602	0.23	7.62077e-218	Endothelial cells	PRCP
AKT3	5.69162e-222	0.572216	0.328	0.061	1.43793e-217	Endothelial cells	AKT3
GIMAP6	3.07129e-221	0.621344	0.363	0.074	7.75932e-217	Endothelial cells	GIMAP6
ANXA2.1	1.05863e-219	1.3707	0.87	0.491	2.67453e-215	Endothelial cells	ANXA2
TMSB10	1.72162e-218	1.19928	0.991	0.835	4.34949e-214	Endothelial cells	TMSB10
ARHGEF3	8.18764e-218	0.526412	0.285	0.047	2.06853e-213	Endothelial cells	ARHGEF3
UTRN.1	1.13668e-217	1.35484	0.656	0.249	2.87171e-213	Endothelial cells	UTRN
GSN.1	3.7765e-217	1.53622	0.84	0.449	9.54095e-213	Endothelial cells	GSN
GNA11	6.22609e-217	0.593071	0.328	0.064	1.57296e-212	Endothelial cells	GNA11
CD81	7.91804e-217	1.43443	0.858	0.541	2.00041e-212	Endothelial cells	CD81
MYH10	3.27447e-216	0.524388	0.297	0.052	8.27261e-212	Endothelial cells	MYH10
TSPAN5	5.7325e-215	0.580868	0.304	0.054	1.44826e-210	Endothelial cells	TSPAN5
TAOK2	2.39348e-213	0.515092	0.27	0.044	6.0469e-209	Endothelial cells	TAOK2
LPAR6	3.12731e-213	1.07087	0.567	0.174	7.90085e-209	Endothelial cells	LPAR6
ARHGAP31	1.16485e-212	0.581412	0.287	0.051	2.94288e-208	Endothelial cells	ARHGAP31
YPEL2	4.22296e-212	0.814443	0.387	0.088	1.06689e-207	Endothelial cells	YPEL2
SOX4.1	2.35968e-210	1.06546	0.626	0.199	5.96149e-206	Endothelial cells	SOX4
VIM.1	7.94696e-210	1.15191	0.992	0.885	2.00772e-205	Endothelial cells	VIM
CPNE2	1.03372e-209	0.704924	0.463	0.121	2.61158e-205	Endothelial cells	CPNE2
FKBP1A.1	1.54316e-209	1.47517	0.881	0.608	3.89863e-205	Endothelial cells	FKBP1A
PIK3C2A	3.09138e-209	0.965083	0.485	0.14	7.81007e-205	Endothelial cells	PIK3C2A
EOGT	3.71307e-209	0.531651	0.29	0.052	9.3807e-205	Endothelial cells	EOGT
CXCL12	6.22914e-209	1.46922	0.263	0.043	1.57373e-204	Endothelial cells	CXCL12
EDIL3	6.6632e-208	0.574614	0.253	0.04	1.68339e-203	Endothelial cells	EDIL3
SELENOW.1	8.00509e-207	1.42981	0.776	0.388	2.02241e-202	Endothelial cells	SELENOW
PDGFB	7.54445e-205	0.830545	0.359	0.078	1.90603e-200	Endothelial cells	PDGFB
GFOD1	1.66267e-204	0.607875	0.294	0.053	4.20058e-200	Endothelial cells	GFOD1
PRKD2	1.3568e-201	0.518615	0.35	0.073	3.42782e-197	Endothelial cells	PRKD2
HEY1	2.34724e-201	0.928062	0.274	0.048	5.93008e-197	Endothelial cells	HEY1
RASGRP3	7.87328e-201	0.901035	0.424	0.109	1.9891e-196	Endothelial cells	RASGRP3
EFNB1	7.58114e-198	0.539481	0.251	0.042	1.9153e-193	Endothelial cells	EFNB1
RALGAPA2	1.47605e-197	0.544074	0.346	0.072	3.72909e-193	Endothelial cells	RALGAPA2
PTMS.1	2.90587e-197	1.24129	0.805	0.394	7.34139e-193	Endothelial cells	PTMS
CYR61	5.80852e-197	1.00042	0.397	0.092	1.46746e-192	Endothelial cells	CYR61
KIFC3	1.35288e-194	0.529142	0.296	0.057	3.41792e-190	Endothelial cells	KIFC3
TRIOBP	3.03668e-194	0.833999	0.544	0.178	7.67186e-190	Endothelial cells	TRIOBP
ENTPD1	2.54396e-192	0.718742	0.509	0.15	6.42706e-188	Endothelial cells	ENTPD1
FAM129B	2.84017e-192	0.677357	0.39	0.096	7.1754e-188	Endothelial cells	FAM129B
CCDC50.1	2.94851e-192	1.05491	0.573	0.207	7.44911e-188	Endothelial cells	CCDC50
TCN2	5.45454e-190	0.805493	0.363	0.086	1.37804e-185	Endothelial cells	TCN2
SUN1	7.17292e-188	0.75281	0.393	0.1	1.81217e-183	Endothelial cells	SUN1
DPYSL2	2.76383e-187	1.09826	0.584	0.217	6.98255e-183	Endothelial cells	DPYSL2
FOXC1	3.91638e-187	0.870337	0.327	0.07	9.89435e-183	Endothelial cells	FOXC1
BEX3	6.50384e-187	1.02257	0.577	0.198	1.64313e-182	Endothelial cells	BEX3
CLIC2	2.27754e-186	0.509991	0.279	0.052	5.75397e-182	Endothelial cells	CLIC2
S100A13	8.11328e-186	0.569055	0.598	0.191	2.04974e-181	Endothelial cells	S100A13
CTNND1	8.47523e-186	0.890924	0.522	0.17	2.14118e-181	Endothelial cells	CTNND1
PNP	1.57974e-185	1.24695	0.581	0.214	3.99105e-181	Endothelial cells	PNP
CD40.1	3.67646e-185	0.714532	0.432	0.118	9.2882e-181	Endothelial cells	CD40
CTNNA1.1	3.7355e-185	1.04761	0.614	0.248	9.43736e-181	Endothelial cells	CTNNA1
PPARG	4.40938e-185	0.620075	0.255	0.045	1.11399e-180	Endothelial cells	PPARG
LMNA.1	1.2115e-184	1.28242	0.842	0.44	3.06074e-180	Endothelial cells	LMNA
RAB13.1	1.71618e-184	1.2282	0.7	0.316	4.33575e-180	Endothelial cells	RAB13
TGFB1I1	4.42163e-184	0.582044	0.297	0.059	1.11708e-179	Endothelial cells	TGFB1I1
TSPAN15	8.33648e-184	0.768508	0.327	0.073	2.10613e-179	Endothelial cells	TSPAN15
CAPN2	1.41836e-183	0.958659	0.524	0.173	3.58334e-179	Endothelial cells	CAPN2
SYNE2	1.03619e-182	0.844476	0.575	0.18	2.61783e-178	Endothelial cells	SYNE2
NDRG1	8.29454e-182	1.05774	0.524	0.172	2.09553e-177	Endothelial cells	NDRG1
CRYBG3	1.62156e-181	0.680578	0.311	0.067	4.09671e-177	Endothelial cells	CRYBG3
SRP14	1.21117e-179	1.26348	0.916	0.718	3.0599e-175	Endothelial cells	SRP14
PGF	1.66006e-179	1.21019	0.259	0.048	4.19397e-175	Endothelial cells	PGF
GRASP.1	1.41235e-178	0.834881	0.525	0.165	3.56817e-174	Endothelial cells	GRASP
HHEX	1.08262e-177	0.497043	0.313	0.066	2.73512e-173	Endothelial cells	HHEX
HOXB7	1.19959e-177	0.431272	0.25	0.045	3.03063e-173	Endothelial cells	HOXB7
GIT1	2.69733e-177	0.566032	0.325	0.072	6.81455e-173	Endothelial cells	GIT1
ZBTB20.1	2.15478e-175	0.979214	0.62	0.241	5.44383e-171	Endothelial cells	ZBTB20
CDK2AP1	1.12824e-174	0.751229	0.416	0.117	2.85039e-170	Endothelial cells	CDK2AP1
CD109	3.01405e-173	0.639	0.373	0.094	7.6147e-169	Endothelial cells	CD109
PTPRC	3.46965e-173	-2.24651	0.057	0.57	8.76573e-169	Endothelial cells	PTPRC
PRKCH	4.19495e-173	0.519806	0.423	0.109	1.05981e-168	Endothelial cells	PRKCH
IGFBP2	8.94724e-171	0.72822	0.309	0.065	2.26043e-166	Endothelial cells	IGFBP2
SNTB2	1.44557e-169	0.722665	0.406	0.112	3.65208e-165	Endothelial cells	SNTB2
CYB5R3	4.45422e-169	0.904559	0.596	0.229	1.12531e-164	Endothelial cells	CYB5R3
RGL2	7.42569e-169	0.672863	0.41	0.114	1.87603e-164	Endothelial cells	RGL2
MAP4K4	1.3678e-168	0.899321	0.63	0.257	3.4556e-164	Endothelial cells	MAP4K4
OAZ1.1	1.80854e-168	-1.22788	0.809	0.907	4.56908e-164	Endothelial cells	OAZ1
MAP3K11	2.46865e-168	0.732007	0.471	0.147	6.23681e-164	Endothelial cells	MAP3K11
ROCK2	5.81159e-168	0.731869	0.495	0.163	1.46824e-163	Endothelial cells	ROCK2
NAV1	1.37548e-167	0.607633	0.363	0.093	3.47502e-163	Endothelial cells	NAV1
TMEM173	4.19689e-167	0.833167	0.478	0.153	1.0603e-162	Endothelial cells	TMEM173
CFAP20	5.00677e-167	0.793291	0.39	0.107	1.26491e-162	Endothelial cells	CFAP20
CTTNBP2NL	9.62288e-167	0.639928	0.348	0.086	2.43112e-162	Endothelial cells	CTTNBP2NL
DUSP6	1.41101e-166	0.840799	0.557	0.188	3.56477e-162	Endothelial cells	DUSP6
SH3BP5	7.78312e-166	0.988644	0.597	0.234	1.96633e-161	Endothelial cells	SH3BP5
GIMAP8	8.16865e-166	0.56602	0.261	0.051	2.06373e-161	Endothelial cells	GIMAP8
MBNL2	1.95453e-165	0.780045	0.44	0.136	4.93794e-161	Endothelial cells	MBNL2
ADARB1	2.49978e-165	0.479341	0.262	0.05	6.31543e-161	Endothelial cells	ADARB1
MYOF	6.37284e-165	0.62205	0.293	0.064	1.61003e-160	Endothelial cells	MYOF
SSFA2	5.90381e-164	0.769044	0.428	0.128	1.49154e-159	Endothelial cells	SSFA2
HSPB1.1	1.00377e-163	1.13952	0.789	0.39	2.53592e-159	Endothelial cells	HSPB1
NRP2	1.30438e-163	1.27817	0.568	0.224	3.29538e-159	Endothelial cells	NRP2
VASH1	1.49647e-163	0.79769	0.354	0.091	3.78069e-159	Endothelial cells	VASH1
CDC42EP1	3.67412e-163	0.651496	0.346	0.085	9.2823e-159	Endothelial cells	CDC42EP1
CDC37.1	6.64666e-161	1.07414	0.688	0.338	1.67921e-156	Endothelial cells	CDC37
SLFN5	9.77739e-160	0.684224	0.426	0.122	2.47016e-155	Endothelial cells	SLFN5
FMNL3	1.12315e-159	0.661988	0.383	0.106	2.83752e-155	Endothelial cells	FMNL3
PAM	2.40766e-159	0.554258	0.308	0.07	6.0827e-155	Endothelial cells	PAM
LCP1.1	4.14178e-159	-2.19856	0.076	0.562	1.04638e-154	Endothelial cells	LCP1
NOL4L	6.17655e-159	0.443299	0.278	0.058	1.56044e-154	Endothelial cells	NOL4L
MPRIP.1	1.34888e-158	0.74931	0.464	0.149	3.40782e-154	Endothelial cells	MPRIP
S100A4.1	1.15897e-157	-2.40417	0.308	0.693	2.92803e-153	Endothelial cells	S100A4
RAB11A	5.91898e-156	1.03867	0.637	0.288	1.49537e-151	Endothelial cells	RAB11A
KLF9	5.96629e-155	0.770161	0.388	0.11	1.50732e-150	Endothelial cells	KLF9
PINK1	9.11412e-153	0.698623	0.401	0.119	2.30259e-148	Endothelial cells	PINK1
VGLL4	1.95049e-152	0.827373	0.549	0.2	4.92772e-148	Endothelial cells	VGLL4
RGS12	3.18008e-152	0.468652	0.271	0.058	8.03415e-148	Endothelial cells	RGS12
CDK17	2.51366e-151	0.472714	0.339	0.085	6.35051e-147	Endothelial cells	CDK17
PGM2L1	8.13527e-151	0.710313	0.346	0.09	2.0553e-146	Endothelial cells	PGM2L1
SRGN.1	1.19171e-150	-2.92619	0.569	0.78	3.01075e-146	Endothelial cells	SRGN
CYBA.1	4.27616e-150	-1.66294	0.629	0.791	1.08033e-145	Endothelial cells	CYBA
COL6A2	1.00554e-149	0.300342	0.443	0.129	2.5404e-145	Endothelial cells	COL6A2
SNAI1	2.41825e-149	0.675357	0.297	0.07	6.10946e-145	Endothelial cells	SNAI1
ACTN4.1	2.21063e-148	0.906843	0.7	0.345	5.58493e-144	Endothelial cells	ACTN4
LRRC8C	1.12049e-147	0.647727	0.352	0.095	2.8308e-143	Endothelial cells	LRRC8C
ALOX5AP.1	1.80061e-147	-2.80151	0.06	0.523	4.54905e-143	Endothelial cells	ALOX5AP
GNAS.1	1.95189e-147	1.02897	0.912	0.72	4.93126e-143	Endothelial cells	GNAS
SLC27A3	2.0759e-146	0.547163	0.305	0.075	5.24454e-142	Endothelial cells	SLC27A3
SPTAN1	4.90423e-146	0.793514	0.536	0.202	1.239e-141	Endothelial cells	SPTAN1
CYB5A	1.44002e-145	0.856826	0.498	0.183	3.63806e-141	Endothelial cells	CYB5A
GBP4	1.72224e-145	0.733278	0.381	0.106	4.35105e-141	Endothelial cells	GBP4
PDK4	1.53729e-144	0.833439	0.358	0.099	3.8838e-140	Endothelial cells	PDK4
EHD4	2.33964e-144	0.811183	0.51	0.188	5.91087e-140	Endothelial cells	EHD4
TRIM47	5.45019e-143	0.531536	0.25	0.054	1.37694e-138	Endothelial cells	TRIM47
CAMSAP2	5.42339e-142	0.559845	0.307	0.077	1.37017e-137	Endothelial cells	CAMSAP2
PTMA.1	1.10105e-141	0.765483	0.991	0.838	2.7817e-137	Endothelial cells	PTMA
YBX3.1	6.42806e-141	1.2115	0.761	0.419	1.62398e-136	Endothelial cells	YBX3
TCEAL9	2.13299e-140	0.740116	0.503	0.18	5.38879e-136	Endothelial cells	TCEAL9
RBFOX2	3.28457e-140	0.505387	0.327	0.083	8.29815e-136	Endothelial cells	RBFOX2
PHLDB1	1.83226e-139	0.482923	0.296	0.072	4.62901e-135	Endothelial cells	PHLDB1
STOM.1	8.75831e-139	0.737804	0.708	0.337	2.2127e-134	Endothelial cells	STOM
MAPK3	1.57893e-138	0.604505	0.396	0.121	3.989e-134	Endothelial cells	MAPK3
NRARP	3.08317e-138	0.52357	0.254	0.055	7.78931e-134	Endothelial cells	NRARP
LITAF.1	3.76257e-138	-1.96892	0.157	0.591	9.50576e-134	Endothelial cells	LITAF
FDPS	4.44631e-138	0.871204	0.605	0.268	1.12331e-133	Endothelial cells	FDPS
GIMAP4	1.16036e-137	0.856285	0.559	0.215	2.93154e-133	Endothelial cells	GIMAP4
MAGED2	4.59697e-136	1.02356	0.538	0.22	1.16138e-131	Endothelial cells	MAGED2
CSRP1	5.1612e-136	0.770917	0.464	0.165	1.30392e-131	Endothelial cells	CSRP1
IGFBP5	7.1444e-135	1.73409	0.262	0.06	1.80496e-130	Endothelial cells	IGFBP5
WASL	1.06871e-134	0.556082	0.335	0.092	2.69999e-130	Endothelial cells	WASL
MYO1C.1	3.5842e-133	0.556897	0.379	0.115	9.05513e-129	Endothelial cells	MYO1C
[truncated: 10,636 more rows]
