# Supplementary material for: Unraveling T cell exhaustion in the immune microenvironment of osteosarcoma via single-cell RNA transcriptome
Source: Cancer Immunol Immunother. 2024 Jan 27;73(2):35. doi: 10.1007/s00262-023-03585-2 (PMC10821851; doi:10.1007/s00262-023-03585-2)
Supplement: Supplementary file 9 — Supplementary file9 (XLSX 12 kb) [file 262_2023_3585_MOESM9_ESM.xlsx]

## Sheet: Table S3
	C1	C2	Ex_T
HALLMARK_ADIPOGENESIS	0.166047	-0.288256	-0.174353
HALLMARK_ALLOGRAFT_REJECTION	-0.420281	-0.554442	-0.416714
HALLMARK_ANDROGEN_RESPONSE	-0.199502	-0.189075	-0.186371
HALLMARK_ANGIOGENESIS	-0.27119	0.44102	-0.242008
HALLMARK_APICAL_JUNCTION	-0.314861	-0.293135	-0.18798
HALLMARK_APICAL_SURFACE	-0.324185	0.132848	0.22339
HALLMARK_APOPTOSIS	-0.341885	-0.286327	0.149419
HALLMARK_BILE_ACID_METABOLISM	-0.151411	-0.177452	-0.157581
HALLMARK_CHOLESTEROL_HOMEOSTASIS	-0.223672	-0.261989	-0.17635
HALLMARK_COAGULATION	-0.329847	-0.20259	-0.235613
HALLMARK_COMPLEMENT	-0.313445	-0.34322	-0.235811
HALLMARK_DNA_REPAIR	-0.218675	-0.372425	-0.192922
HALLMARK_E2F_TARGETS	0.184779	-0.31553	-0.294351
HALLMARK_EPITHELIAL_MESENCHYMAL_TRANSITION	-0.258619	0.202058	-0.155125
HALLMARK_ESTROGEN_RESPONSE_EARLY	-0.25852	0.154839	-0.159522
HALLMARK_ESTROGEN_RESPONSE_LATE	-0.233193	-0.189758	-0.238127
HALLMARK_FATTY_ACID_METABOLISM	-0.261651	-0.282801	0.21252
HALLMARK_G2M_CHECKPOINT	0.200509	-0.287236	-0.226272
HALLMARK_GLYCOLYSIS	-0.268354	-0.183589	-0.184852
HALLMARK_HEDGEHOG_SIGNALING	-0.224136	0.257315	0.253825
HALLMARK_HEME_METABOLISM	0.152368	-0.169326	-0.205276
HALLMARK_HYPOXIA	-0.297353	0.188013	-0.200906
HALLMARK_IL2_STAT5_SIGNALING	-0.364458	-0.235458	0.172216
HALLMARK_IL6_JAK_STAT3_SIGNALING	-0.405041	-0.280579	0.299306
HALLMARK_INTERFERON_ALPHA_RESPONSE	-0.556143	-0.651584	0.471627
HALLMARK_INTERFERON_GAMMA_RESPONSE	-0.481768	-0.58404	0.401932
HALLMARK_KRAS_SIGNALING_DN	0.184527	0.182671	0.159798
HALLMARK_KRAS_SIGNALING_UP	-0.285857	-0.200264	-0.160015
HALLMARK_MITOTIC_SPINDLE	-0.265403	-0.292658	-0.17261
HALLMARK_MTORC1_SIGNALING	-0.168287	-0.305301	-0.193328
HALLMARK_MYC_TARGETS_V1	-0.234822	-0.330213	-0.349003
HALLMARK_MYC_TARGETS_V2	-0.203231	-0.190759	-0.398653
HALLMARK_MYOGENESIS	-0.201202	-0.157866	-0.171171
HALLMARK_NOTCH_SIGNALING	-0.380747	0.238502	0.19471
HALLMARK_OXIDATIVE_PHOSPHORYLATION	-0.177217	-0.422504	-0.143475
HALLMARK_P53_PATHWAY	-0.338825	-0.191574	0.138668
HALLMARK_PANCREAS_BETA_CELLS	-0.267653	-0.381526	-0.454063
HALLMARK_PEROXISOME	-0.231886	-0.226171	-0.167597
HALLMARK_PI3K_AKT_MTOR_SIGNALING	-0.260595	-0.323477	-0.182449
HALLMARK_PROTEIN_SECRETION	-0.247214	-0.396841	0.242934
HALLMARK_REACTIVE_OXYGEN_SPECIES_PATHWAY	-0.3714	-0.320106	-0.266851
HALLMARK_SPERMATOGENESIS	-0.232944	0.1863	-0.307605
HALLMARK_TGF_BETA_SIGNALING	-0.186335	-0.269348	-0.219137
HALLMARK_TNFA_SIGNALING_VIA_NFKB	-0.412847	-0.178028	-0.145768
HALLMARK_UNFOLDED_PROTEIN_RESPONSE	-0.156591	-0.171147	-0.27136
HALLMARK_UV_RESPONSE_DN	-0.229548	-0.170796	-0.15481
HALLMARK_UV_RESPONSE_UP	-0.254933	-0.361035	-0.295496
HALLMARK_WNT_BETA_CATENIN_SIGNALING	-0.271883	-0.293455	-0.252334
HALLMARK_XENOBIOTIC_METABOLISM	-0.306767	-0.217251	0.21065
