# Supplementary material for: Unraveling T cell exhaustion in the immune microenvironment of osteosarcoma via single-cell RNA transcriptome
Source: Cancer Immunol Immunother. 2024 Jan 27;73(2):35. doi: 10.1007/s00262-023-03585-2 (PMC10821851; doi:10.1007/s00262-023-03585-2)
Supplement: Supplementary file 10 — Supplementary file10 (XLSX 75 kb) [file 262_2023_3585_MOESM10_ESM.xlsx]

## Sheet: Table S4
	p_val	avg_log2FC	pct.1	pct.2	p_val_adj	cluster	gene
NKG7	3.13078e-84	0.936422	0.979	0.816	7.90961e-80	C1_CD8+ T Cells	NKG7
GZMB	9.22429e-60	1.20875	0.724	0.396	2.33043e-55	C1_CD8+ T Cells	GZMB
IL7R	4.01262e-57	-1.80584	0.095	0.381	1.01375e-52	C1_CD8+ T Cells	IL7R
CCL5	4.58939e-52	0.589708	0.993	0.932	1.15946e-47	C1_CD8+ T Cells	CCL5
PRF1	1.64792e-44	0.747921	0.715	0.446	4.16331e-40	C1_CD8+ T Cells	PRF1
TIGIT	5.94322e-44	0.889818	0.557	0.276	1.5015e-39	C1_CD8+ T Cells	TIGIT
DUSP4	7.97316e-41	0.751747	0.71	0.434	2.01434e-36	C1_CD8+ T Cells	DUSP4
HLA-DQA1	3.78847e-39	0.949581	0.401	0.163	9.5712e-35	C1_CD8+ T Cells	HLA-DQA1
RPS18	1.84466e-36	-0.408093	0.995	0.991	4.66036e-32	C1_CD8+ T Cells	RPS18
HLA-DRB1	5.24508e-34	0.548621	0.835	0.614	1.32512e-29	C1_CD8+ T Cells	HLA-DRB1
RPL13	1.91073e-33	-0.339837	0.996	0.996	4.82727e-29	C1_CD8+ T Cells	RPL13
RPS12	6.63189e-33	-0.382756	0.987	0.994	1.67548e-28	C1_CD8+ T Cells	RPS12
GAPDH	7.29017e-33	0.49389	0.969	0.95	1.84179e-28	C1_CD8+ T Cells	GAPDH
TPT1	1.04417e-32	-0.364723	0.994	0.995	2.638e-28	C1_CD8+ T Cells	TPT1
LTB	1.0375e-31	-1.39065	0.19	0.404	2.62114e-27	C1_CD8+ T Cells	LTB
HAVCR2	1.65391e-31	0.754095	0.399	0.181	4.17843e-27	C1_CD8+ T Cells	HAVCR2
CD27	2.38947e-31	0.642959	0.739	0.567	6.03675e-27	C1_CD8+ T Cells	CD27
LAG3	2.68056e-30	0.726048	0.566	0.339	6.77217e-26	C1_CD8+ T Cells	LAG3
CD8A	6.65691e-30	0.525901	0.824	0.614	1.6818e-25	C1_CD8+ T Cells	CD8A
GZMH	5.07847e-29	0.566432	0.724	0.481	1.28302e-24	C1_CD8+ T Cells	GZMH
FTH1	6.31609e-27	-0.647885	0.982	0.981	1.5957e-22	C1_CD8+ T Cells	FTH1
RPS14	7.81296e-27	-0.325093	0.991	0.988	1.97387e-22	C1_CD8+ T Cells	RPS14
RPL30	3.85715e-26	-0.307047	0.992	0.993	9.7447e-22	C1_CD8+ T Cells	RPL30
RPL3	6.31857e-26	-0.406704	0.983	0.978	1.59632e-21	C1_CD8+ T Cells	RPL3
CST7	8.00788e-26	0.441491	0.936	0.838	2.02311e-21	C1_CD8+ T Cells	CST7
EEF1A1	9.81997e-26	-0.373977	0.991	0.992	2.48092e-21	C1_CD8+ T Cells	EEF1A1
CYTOR	4.60453e-25	0.576948	0.613	0.407	1.16329e-20	C1_CD8+ T Cells	CYTOR
CTLA4	6.61595e-25	0.66192	0.304	0.131	1.67145e-20	C1_CD8+ T Cells	CTLA4
PTMS	1.01735e-24	0.635626	0.569	0.369	2.57024e-20	C1_CD8+ T Cells	PTMS
CD8B	1.45265e-24	0.550375	0.709	0.499	3.66998e-20	C1_CD8+ T Cells	CD8B
APOBEC3G	1.32872e-23	0.480993	0.783	0.603	3.35688e-19	C1_CD8+ T Cells	APOBEC3G
RPS3	1.56873e-23	-0.306654	0.988	0.989	3.96325e-19	C1_CD8+ T Cells	RPS3
RPL10	1.80137e-23	-0.262113	0.998	0.995	4.55097e-19	C1_CD8+ T Cells	RPL10
GZMA	2.40833e-23	0.390998	0.945	0.829	6.08441e-19	C1_CD8+ T Cells	GZMA
RPS8	6.56445e-23	-0.34743	0.973	0.973	1.65844e-18	C1_CD8+ T Cells	RPS8
HLA-DPA1	2.35736e-22	0.459283	0.763	0.581	5.95563e-18	C1_CD8+ T Cells	HLA-DPA1
HLA-DPB1	4.51861e-22	0.458456	0.768	0.589	1.14158e-17	C1_CD8+ T Cells	HLA-DPB1
HLA-DQB1	1.33568e-21	0.677238	0.435	0.258	3.37446e-17	C1_CD8+ T Cells	HLA-DQB1
CCL4	2.24504e-21	0.636907	0.814	0.622	5.67187e-17	C1_CD8+ T Cells	CCL4
HLA-DRA	2.58767e-21	0.498518	0.728	0.55	6.53748e-17	C1_CD8+ T Cells	HLA-DRA
RPS6	2.21281e-20	-0.357328	0.973	0.964	5.59044e-16	C1_CD8+ T Cells	RPS6
METRNL	2.35478e-20	0.503429	0.756	0.611	5.94912e-16	C1_CD8+ T Cells	METRNL
RPL32	7.291e-20	-0.328109	0.992	0.992	1.842e-15	C1_CD8+ T Cells	RPL32
CD3D	8.3911e-20	0.329795	0.945	0.898	2.11993e-15	C1_CD8+ T Cells	CD3D
RPL34	9.01242e-20	-0.342431	0.973	0.977	2.2769e-15	C1_CD8+ T Cells	RPL34
ANXA1	3.57432e-19	-0.632838	0.459	0.623	9.03017e-15	C1_CD8+ T Cells	ANXA1
COTL1	3.58213e-19	0.430993	0.792	0.644	9.0499e-15	C1_CD8+ T Cells	COTL1
PDCD1	3.89694e-19	0.599602	0.4	0.232	9.84522e-15	C1_CD8+ T Cells	PDCD1
RPL14	1.80366e-18	-0.294187	0.974	0.975	4.55677e-14	C1_CD8+ T Cells	RPL14
HLA-DMA	1.8388e-18	0.549226	0.439	0.271	4.64553e-14	C1_CD8+ T Cells	HLA-DMA
RPS23	3.65467e-18	-0.294333	0.986	0.988	9.23315e-14	C1_CD8+ T Cells	RPS23
RPS4X	4.31747e-18	-0.324968	0.987	0.978	1.09077e-13	C1_CD8+ T Cells	RPS4X
RPL18A	7.23593e-18	-0.278083	0.981	0.992	1.82808e-13	C1_CD8+ T Cells	RPL18A
EEF1B2	8.39492e-18	-0.475505	0.772	0.831	2.12089e-13	C1_CD8+ T Cells	EEF1B2
RPS27A	2.32677e-17	-0.264523	0.993	0.992	5.87835e-13	C1_CD8+ T Cells	RPS27A
RPLP2	5.1938e-17	-0.297044	0.971	0.973	1.31216e-12	C1_CD8+ T Cells	RPLP2
IFNG	8.13123e-17	0.793897	0.297	0.154	2.05427e-12	C1_CD8+ T Cells	IFNG
RPS3A	1.72298e-16	-0.335136	0.989	0.987	4.35295e-12	C1_CD8+ T Cells	RPS3A
CD63	1.73032e-16	0.465421	0.696	0.565	4.37148e-12	C1_CD8+ T Cells	CD63
MT1E	1.75654e-16	0.701811	0.371	0.219	4.43773e-12	C1_CD8+ T Cells	MT1E
RPL19	1.78285e-16	-0.250894	0.992	0.989	4.5042e-12	C1_CD8+ T Cells	RPL19
RPL10A	2.00637e-16	-0.325277	0.944	0.946	5.06889e-12	C1_CD8+ T Cells	RPL10A
RPL27	3.72717e-16	-0.319122	0.902	0.92	9.41632e-12	C1_CD8+ T Cells	RPL27
RPL8	3.73454e-16	-0.288254	0.978	0.972	9.43495e-12	C1_CD8+ T Cells	RPL8
RAB27A	4.19454e-16	0.539209	0.484	0.337	1.05971e-11	C1_CD8+ T Cells	RAB27A
RPL9	9.34473e-16	-0.276441	0.97	0.981	2.36085e-11	C1_CD8+ T Cells	RPL9
RPL5	2.59431e-15	-0.295495	0.964	0.961	6.55427e-11	C1_CD8+ T Cells	RPL5
RPSA	7.9975e-15	-0.278009	0.943	0.951	2.02049e-10	C1_CD8+ T Cells	RPSA
IKZF3	8.78402e-15	0.486891	0.446	0.299	2.21919e-10	C1_CD8+ T Cells	IKZF3
NEAT1	1.77796e-14	0.459045	0.883	0.824	4.49183e-10	C1_CD8+ T Cells	NEAT1
TRAC	9.41319e-14	0.315098	0.917	0.863	2.37815e-09	C1_CD8+ T Cells	TRAC
DUSP5	9.6254e-14	0.509983	0.401	0.267	2.43176e-09	C1_CD8+ T Cells	DUSP5
FABP5	2.21845e-13	0.432553	0.466	0.322	5.6047e-09	C1_CD8+ T Cells	FABP5
RGS1	3.12491e-13	0.307366	0.832	0.726	7.89477e-09	C1_CD8+ T Cells	RGS1
CCL4L2	3.37198e-13	1.1177	0.415	0.274	8.51896e-09	C1_CD8+ T Cells	CCL4L2
ITM2A	3.99442e-13	0.396709	0.725	0.629	1.00915e-08	C1_CD8+ T Cells	ITM2A
LYST	4.48723e-13	0.395399	0.473	0.33	1.13365e-08	C1_CD8+ T Cells	LYST
ZFP36L2	5.12587e-13	-0.343166	0.844	0.89	1.295e-08	C1_CD8+ T Cells	ZFP36L2
RPL39	5.39135e-13	-0.265976	0.978	0.975	1.36207e-08	C1_CD8+ T Cells	RPL39
JUNB	5.80394e-13	-0.43467	0.849	0.879	1.46631e-08	C1_CD8+ T Cells	JUNB
RORA	7.98308e-13	-0.56151	0.162	0.285	2.01685e-08	C1_CD8+ T Cells	RORA
SAMSN1	1.62014e-12	0.392496	0.715	0.609	4.09312e-08	C1_CD8+ T Cells	SAMSN1
RPS13	1.72723e-12	-0.253147	0.97	0.973	4.36368e-08	C1_CD8+ T Cells	RPS13
CD7	1.92545e-12	0.483238	0.627	0.506	4.86447e-08	C1_CD8+ T Cells	CD7
RPL21	2.57381e-12	-0.290893	0.975	0.972	6.50249e-08	C1_CD8+ T Cells	RPL21
CD74	2.59596e-12	0.313067	0.811	0.695	6.55842e-08	C1_CD8+ T Cells	CD74
RPL37	4.21199e-12	-0.254151	0.955	0.972	1.06412e-07	C1_CD8+ T Cells	RPL37
ITGAE	1.41192e-11	0.492922	0.302	0.188	3.56708e-07	C1_CD8+ T Cells	ITGAE
CHST12	3.14952e-11	0.424479	0.433	0.31	7.95694e-07	C1_CD8+ T Cells	CHST12
RPS10	7.90796e-11	-0.260176	0.887	0.909	1.99787e-06	C1_CD8+ T Cells	RPS10
C12orf75	2.12972e-10	0.420094	0.532	0.424	5.38053e-06	C1_CD8+ T Cells	C12orf75
RPS5	2.16005e-10	-0.27427	0.937	0.943	5.45716e-06	C1_CD8+ T Cells	RPS5
PMAIP1	2.2162e-10	0.45033	0.461	0.339	5.59901e-06	C1_CD8+ T Cells	PMAIP1
PTPN22	2.27254e-10	0.384544	0.52	0.4	5.74135e-06	C1_CD8+ T Cells	PTPN22
CLEC2D	2.5079e-10	0.321404	0.703	0.597	6.33595e-06	C1_CD8+ T Cells	CLEC2D
LMNA	2.92557e-10	-0.473129	0.21	0.328	7.39115e-06	C1_CD8+ T Cells	LMNA
RPS20	1.2752e-09	-0.283719	0.821	0.868	3.22167e-05	C1_CD8+ T Cells	RPS20
PABPC1	1.309e-09	-0.467437	0.628	0.683	3.30707e-05	C1_CD8+ T Cells	PABPC1
ITGA4	1.74629e-09	0.396144	0.33	0.224	4.41182e-05	C1_CD8+ T Cells	ITGA4
CCL3	1.83083e-09	0.576521	0.382	0.274	4.62541e-05	C1_CD8+ T Cells	CCL3
ZEB2	2.32171e-09	0.410591	0.336	0.226	5.86557e-05	C1_CD8+ T Cells	ZEB2
EID1	2.86912e-09	0.348754	0.462	0.358	7.24854e-05	C1_CD8+ T Cells	EID1
GPR183	3.65363e-09	-0.457673	0.204	0.311	9.23054e-05	C1_CD8+ T Cells	GPR183
BATF	7.41267e-09	0.547772	0.261	0.171	0.000187274	C1_CD8+ T Cells	BATF
SOD1	7.901e-09	0.315357	0.723	0.645	0.000199611	C1_CD8+ T Cells	SOD1
PRDM1	1.0621e-08	0.347944	0.307	0.2	0.000268329	C1_CD8+ T Cells	PRDM1
IFI44L	1.06259e-08	-0.573989	0.158	0.252	0.000268453	C1_CD8+ T Cells	IFI44L
CTSD	1.08889e-08	0.305752	0.574	0.46	0.000275098	C1_CD8+ T Cells	CTSD
RPS21	1.46827e-08	-0.253944	0.871	0.881	0.000370944	C1_CD8+ T Cells	RPS21
RPL38	1.97667e-08	-0.261846	0.8	0.832	0.000499385	C1_CD8+ T Cells	RPL38
SLC2A3	2.1335e-08	-0.412219	0.265	0.371	0.000539007	C1_CD8+ T Cells	SLC2A3
CXCR6	3.48906e-08	0.356489	0.271	0.176	0.000881475	C1_CD8+ T Cells	CXCR6
MT1X	3.89577e-08	0.505298	0.487	0.381	0.000984227	C1_CD8+ T Cells	MT1X
CD48	4.20858e-08	-0.267044	0.701	0.774	0.00106325	C1_CD8+ T Cells	CD48
SLA	5.61538e-08	0.317076	0.543	0.45	0.00141867	C1_CD8+ T Cells	SLA
HERPUD1	5.62862e-08	0.297427	0.607	0.508	0.00142201	C1_CD8+ T Cells	HERPUD1
CBLB	6.64248e-08	0.346633	0.337	0.241	0.00167816	C1_CD8+ T Cells	CBLB
PARK7	8.03286e-08	0.268517	0.692	0.609	0.00202942	C1_CD8+ T Cells	PARK7
ALOX5AP	8.63975e-08	0.349757	0.566	0.473	0.00218275	C1_CD8+ T Cells	ALOX5AP
FOSB	8.64249e-08	-0.600302	0.309	0.405	0.00218344	C1_CD8+ T Cells	FOSB
SIT1	9.97389e-08	0.314888	0.354	0.261	0.0025198	C1_CD8+ T Cells	SIT1
PTTG1	1.23508e-07	0.304837	0.288	0.195	0.0031203	C1_CD8+ T Cells	PTTG1
FOS	2.23096e-07	-0.834379	0.327	0.41	0.00563629	C1_CD8+ T Cells	FOS
ANXA5	2.45485e-07	0.322878	0.53	0.447	0.00620193	C1_CD8+ T Cells	ANXA5
CCDC12	2.66845e-07	0.341671	0.39	0.299	0.00674158	C1_CD8+ T Cells	CCDC12
RABAC1	3.9546e-07	0.301053	0.602	0.51	0.00999091	C1_CD8+ T Cells	RABAC1
EEF2	4.19227e-07	-0.250256	0.554	0.65	0.0105914	C1_CD8+ T Cells	EEF2
CEMIP2	4.35999e-07	0.301431	0.479	0.377	0.0110151	C1_CD8+ T Cells	CEMIP2
PAPOLA	5.84659e-07	0.306329	0.412	0.325	0.0147708	C1_CD8+ T Cells	PAPOLA
ACTN4	6.90296e-07	0.276715	0.478	0.378	0.0174396	C1_CD8+ T Cells	ACTN4
AHI1	8.02122e-07	0.364436	0.278	0.198	0.0202648	C1_CD8+ T Cells	AHI1
ATG2A	8.162e-07	0.336319	0.264	0.181	0.0206205	C1_CD8+ T Cells	ATG2A
CD69	8.90028e-07	-0.522042	0.476	0.551	0.0224857	C1_CD8+ T Cells	CD69
TRGC2	1.0328e-06	0.322651	0.419	0.315	0.0260926	C1_CD8+ T Cells	TRGC2
TPI1	1.08655e-06	0.329778	0.57	0.499	0.0274505	C1_CD8+ T Cells	TPI1
COX8A	1.09715e-06	0.258567	0.616	0.543	0.0277185	C1_CD8+ T Cells	COX8A
CLIC3	1.51507e-06	0.272659	0.316	0.228	0.0382767	C1_CD8+ T Cells	CLIC3
MYADM	1.72376e-06	-0.350373	0.19	0.275	0.043549	C1_CD8+ T Cells	MYADM
SH2D2A	1.83092e-06	0.290847	0.491	0.405	0.0462564	C1_CD8+ T Cells	SH2D2A
ACP5	1.93347e-06	0.314223	0.284	0.204	0.0488471	C1_CD8+ T Cells	ACP5
RNF19A	2.2188e-06	0.303256	0.481	0.396	0.0560558	C1_CD8+ T Cells	RNF19A
EPC1	3.062e-06	0.27282	0.389	0.302	0.0773583	C1_CD8+ T Cells	EPC1
LSP1	3.16836e-06	0.253586	0.601	0.507	0.0800455	C1_CD8+ T Cells	LSP1
TAGLN2	3.29796e-06	-0.319999	0.399	0.484	0.0833196	C1_CD8+ T Cells	TAGLN2
PSTPIP1	3.30626e-06	0.285838	0.372	0.29	0.0835294	C1_CD8+ T Cells	PSTPIP1
TAX1BP1	3.67e-06	0.255455	0.428	0.339	0.0927189	C1_CD8+ T Cells	TAX1BP1
JTB	3.70325e-06	0.250387	0.554	0.483	0.0935589	C1_CD8+ T Cells	JTB
PRKCH	4.33813e-06	0.299197	0.363	0.281	0.109598	C1_CD8+ T Cells	PRKCH
FXYD5	4.7353e-06	-0.273253	0.441	0.524	0.119632	C1_CD8+ T Cells	FXYD5
MATK	4.90651e-06	-0.283384	0.176	0.258	0.123958	C1_CD8+ T Cells	MATK
SDF2L1	5.57617e-06	0.306807	0.287	0.21	0.140876	C1_CD8+ T Cells	SDF2L1
ZBTB1	5.87112e-06	0.289732	0.379	0.296	0.148328	C1_CD8+ T Cells	ZBTB1
RPA3	6.08488e-06	0.32393	0.288	0.217	0.153728	C1_CD8+ T Cells	RPA3
PGAM1	6.37085e-06	0.282676	0.445	0.368	0.160953	C1_CD8+ T Cells	PGAM1
SOCS1	7.07602e-06	-0.390076	0.281	0.364	0.178769	C1_CD8+ T Cells	SOCS1
RAB5IF	7.3745e-06	0.259513	0.369	0.282	0.186309	C1_CD8+ T Cells	RAB5IF
RGS2	8.50251e-06	0.349227	0.547	0.473	0.214807	C1_CD8+ T Cells	RGS2
WDR33	9.55209e-06	0.265161	0.261	0.184	0.241324	C1_CD8+ T Cells	WDR33
REL	1.18994e-05	-0.324874	0.475	0.547	0.300628	C1_CD8+ T Cells	REL
SNRPD1	1.35204e-05	0.27908	0.382	0.307	0.34158	C1_CD8+ T Cells	SNRPD1
TNFAIP8	1.52507e-05	-0.275246	0.278	0.358	0.385294	C1_CD8+ T Cells	TNFAIP8
PPP1R12A	1.53311e-05	0.258618	0.456	0.379	0.387324	C1_CD8+ T Cells	PPP1R12A
ATM	1.57289e-05	-0.311066	0.196	0.271	0.397375	C1_CD8+ T Cells	ATM
FKBP1A	1.88932e-05	0.262762	0.505	0.44	0.477317	C1_CD8+ T Cells	FKBP1A
TRAT1	2.18032e-05	0.341616	0.367	0.292	0.550836	C1_CD8+ T Cells	TRAT1
MX1	2.47206e-05	-0.837848	0.241	0.295	0.624542	C1_CD8+ T Cells	MX1
MT1F	2.69802e-05	0.32631	0.266	0.195	0.681627	C1_CD8+ T Cells	MT1F
ABI3	2.8189e-05	0.266906	0.267	0.195	0.712167	C1_CD8+ T Cells	ABI3
OTULIN	3.19458e-05	0.277749	0.259	0.189	0.80708	C1_CD8+ T Cells	OTULIN
EIF2AK2	3.30514e-05	-0.404478	0.242	0.307	0.835012	C1_CD8+ T Cells	EIF2AK2
BTG3	4.44158e-05	0.274241	0.279	0.207	1	C1_CD8+ T Cells	BTG3
CCND2	5.90368e-05	0.253679	0.412	0.343	1	C1_CD8+ T Cells	CCND2
IER2	6.68084e-05	-0.310566	0.585	0.634	1	C1_CD8+ T Cells	IER2
CALR	7.16078e-05	0.292333	0.605	0.559	1	C1_CD8+ T Cells	CALR
CDK2AP2	7.21195e-05	0.286175	0.345	0.279	1	C1_CD8+ T Cells	CDK2AP2
STAT3	7.41413e-05	0.265996	0.437	0.371	1	C1_CD8+ T Cells	STAT3
BICDL1	8.48094e-05	0.253787	0.261	0.195	1	C1_CD8+ T Cells	BICDL1
GADD45B	9.70883e-05	-0.354583	0.312	0.379	1	C1_CD8+ T Cells	GADD45B
PPM1K	0.000102395	-0.317576	0.216	0.281	1	C1_CD8+ T Cells	PPM1K
TRIM22	0.000118216	-0.343169	0.291	0.354	1	C1_CD8+ T Cells	TRIM22
CMC1	0.000331694	0.347868	0.39	0.334	1	C1_CD8+ T Cells	CMC1
DDX3Y	0.000551689	0.27457	0.27	0.213	1	C1_CD8+ T Cells	DDX3Y
TRBC1	0.00062828	0.278249	0.593	0.558	1	C1_CD8+ T Cells	TRBC1
FOXP1	0.000982944	-0.252024	0.199	0.258	1	C1_CD8+ T Cells	FOXP1
IFITM1	0.00134037	-0.269382	0.248	0.306	1	C1_CD8+ T Cells	IFITM1
NFKBIA	0.00142421	-0.423724	0.421	0.468	1	C1_CD8+ T Cells	NFKBIA
SLC7A5	0.00180428	0.269297	0.269	0.222	1	C1_CD8+ T Cells	SLC7A5
IRF7	0.00320558	-0.330252	0.232	0.277	1	C1_CD8+ T Cells	IRF7
PPP1R15A	0.00327811	-0.27858	0.273	0.326	1	C1_CD8+ T Cells	PPP1R15A
ISG20	0.00384206	-0.513505	0.685	0.687	1	C1_CD8+ T Cells	ISG20
IER5L	0.00436381	0.285274	0.276	0.231	1	C1_CD8+ T Cells	IER5L
SAMD9L	0.0059547	-0.358344	0.263	0.304	1	C1_CD8+ T Cells	SAMD9L
GZMB.1	2.93618e-89	-1.70749	0.316	0.714	7.41796e-85	C2_CD8+ T Cells	GZMB
NKG7.1	2.30646e-88	-1.04872	0.806	0.949	5.82703e-84	C2_CD8+ T Cells	NKG7
IL7R.1	1.32183e-71	1.7693	0.435	0.117	3.33948e-67	C2_CD8+ T Cells	IL7R
PRF1.1	3.49706e-64	-1.1218	0.39	0.699	8.83497e-60	C2_CD8+ T Cells	PRF1
CCL5.1	8.97658e-64	-0.698765	0.931	0.98	2.26784e-59	C2_CD8+ T Cells	CCL5
RPS18.1	2.46594e-59	0.507408	0.99	0.994	6.22995e-55	C2_CD8+ T Cells	RPS18
RPL13.1	3.97055e-57	0.431962	0.997	0.995	1.00312e-52	C2_CD8+ T Cells	RPL13
IFI6	2.68191e-53	-1.51727	0.27	0.549	6.77557e-49	C2_CD8+ T Cells	IFI6
LAG3.1	2.75233e-52	-1.08859	0.27	0.57	6.95348e-48	C2_CD8+ T Cells	LAG3
MX1.1	1.14643e-51	-1.55876	0.122	0.392	2.89635e-47	C2_CD8+ T Cells	MX1
RPL3.1	1.48046e-51	0.547874	0.978	0.981	3.74022e-47	C2_CD8+ T Cells	RPL3
ISG15	7.69188e-51	-1.87472	0.545	0.754	1.94328e-46	C2_CD8+ T Cells	ISG15
DUSP4.1	1.16176e-48	-0.830167	0.376	0.694	2.93506e-44	C2_CD8+ T Cells	DUSP4
EEF1A1.1	5.1508e-48	0.478184	0.993	0.991	1.3013e-43	C2_CD8+ T Cells	EEF1A1
CD38	1.16068e-46	-1.08818	0.103	0.359	2.93233e-42	C2_CD8+ T Cells	CD38
RPS14.1	5.85267e-46	0.413405	0.989	0.99	1.47862e-41	C2_CD8+ T Cells	RPS14
HLA-A	4.89212e-44	-0.353951	0.993	0.997	1.23594e-39	C2_CD8+ T Cells	HLA-A
RPS3A.1	1.86521e-42	0.512378	0.988	0.987	4.71227e-38	C2_CD8+ T Cells	RPS3A
RPL30.1	3.06529e-42	0.392351	0.993	0.992	7.74414e-38	C2_CD8+ T Cells	RPL30
RPS12.1	6.33312e-42	0.439805	0.995	0.987	1.6e-37	C2_CD8+ T Cells	RPS12
RPL10.1	8.37117e-42	0.344259	0.994	0.998	2.11489e-37	C2_CD8+ T Cells	RPL10
RPS3.1	1.50944e-41	0.400532	0.989	0.988	3.81345e-37	C2_CD8+ T Cells	RPS3
OASL	3.31393e-41	-1.12131	0.203	0.451	8.37232e-37	C2_CD8+ T Cells	OASL
HAVCR2.1	6.54392e-41	-0.947544	0.136	0.385	1.65326e-36	C2_CD8+ T Cells	HAVCR2
HLA-DRB1.1	2.55354e-40	-0.626017	0.571	0.82	6.45125e-36	C2_CD8+ T Cells	HLA-DRB1
BST2	4.20454e-40	-0.876426	0.409	0.641	1.06224e-35	C2_CD8+ T Cells	BST2
RPS6.1	1.00406e-39	0.48191	0.964	0.972	2.53665e-35	C2_CD8+ T Cells	RPS6
RPL32.1	3.2161e-37	0.437053	0.992	0.992	8.12515e-33	C2_CD8+ T Cells	RPL32
PTMS.1	3.72495e-37	-0.807442	0.316	0.566	9.41071e-33	C2_CD8+ T Cells	PTMS
OAS1	5.11392e-37	-1.07241	0.065	0.266	1.29198e-32	C2_CD8+ T Cells	OAS1
RGS1.1	6.08205e-36	-0.658098	0.678	0.847	1.53657e-31	C2_CD8+ T Cells	RGS1
RPS27A.1	1.20204e-35	0.372845	0.992	0.993	3.03684e-31	C2_CD8+ T Cells	RPS27A
LTB.1	4.04002e-35	1.34843	0.435	0.213	1.02067e-30	C2_CD8+ T Cells	LTB
TPT1.1	6.66349e-35	0.372514	0.994	0.994	1.68346e-30	C2_CD8+ T Cells	TPT1
RPS23.1	8.32469e-35	0.393782	0.988	0.987	2.10315e-30	C2_CD8+ T Cells	RPS23
RPL34.1	9.55484e-35	0.444623	0.978	0.973	2.41393e-30	C2_CD8+ T Cells	RPL34
RPS8.1	1.16116e-34	0.42117	0.976	0.971	2.93357e-30	C2_CD8+ T Cells	RPS8
EPSTI1	1.17193e-34	-0.992693	0.185	0.409	2.96076e-30	C2_CD8+ T Cells	EPSTI1
ISG20.1	2.17795e-34	-1.09324	0.607	0.749	5.50236e-30	C2_CD8+ T Cells	ISG20
GZMH.1	2.18057e-34	-0.623695	0.435	0.706	5.50899e-30	C2_CD8+ T Cells	GZMH
PSMB9	9.28034e-34	-0.597642	0.691	0.832	2.34459e-29	C2_CD8+ T Cells	PSMB9
LY6E	9.34651e-34	-0.796332	0.572	0.745	2.3613e-29	C2_CD8+ T Cells	LY6E
TIGIT.1	1.29304e-33	-0.828768	0.259	0.507	3.26673e-29	C2_CD8+ T Cells	TIGIT
MT-CO3	1.46452e-32	0.392711	0.999	0.994	3.69998e-28	C2_CD8+ T Cells	MT-CO3
RPL10A.1	3.74865e-32	0.444083	0.952	0.94	9.4706e-28	C2_CD8+ T Cells	RPL10A
CHST12.1	4.88836e-32	-0.821333	0.24	0.461	1.23499e-27	C2_CD8+ T Cells	CHST12
XAF1	5.05667e-32	-0.829704	0.201	0.426	1.27752e-27	C2_CD8+ T Cells	XAF1
RPL5.1	6.98557e-32	0.41748	0.964	0.961	1.76484e-27	C2_CD8+ T Cells	RPL5
RPS4X.1	2.15081e-31	0.409311	0.979	0.984	5.4338e-27	C2_CD8+ T Cells	RPS4X
GZMA.1	3.75437e-31	-0.474723	0.818	0.927	9.48505e-27	C2_CD8+ T Cells	GZMA
FTH1.1	1.48172e-30	0.637848	0.982	0.98	3.74341e-26	C2_CD8+ T Cells	FTH1
RPL8.1	1.57522e-30	0.395131	0.974	0.974	3.97962e-26	C2_CD8+ T Cells	RPL8
HLA-DQA1.1	2.18179e-30	-0.873992	0.149	0.358	5.51206e-26	C2_CD8+ T Cells	HLA-DQA1
RPLP2.1	2.69136e-30	0.38711	0.973	0.972	6.79946e-26	C2_CD8+ T Cells	RPLP2
IFI44L.1	3.11643e-30	-1.04258	0.107	0.296	7.87335e-26	C2_CD8+ T Cells	IFI44L
CYTOR.1	6.63686e-30	-0.661807	0.364	0.601	1.67674e-25	C2_CD8+ T Cells	CYTOR
KLRB1	8.62784e-30	1.48891	0.26	0.087	2.17974e-25	C2_CD8+ T Cells	KLRB1
RPL9.1	1.2963e-29	0.378597	0.98	0.973	3.27497e-25	C2_CD8+ T Cells	RPL9
RNF213	1.73373e-29	-0.723882	0.469	0.67	4.38009e-25	C2_CD8+ T Cells	RNF213
IFI35	2.14833e-29	-0.857824	0.169	0.37	5.42754e-25	C2_CD8+ T Cells	IFI35
MT-CYB	4.89441e-29	0.402769	0.991	0.991	1.23652e-24	C2_CD8+ T Cells	MT-CYB
RPL39.1	6.14236e-29	0.389296	0.975	0.976	1.55181e-24	C2_CD8+ T Cells	RPL39
HLA-DRA.1	9.27877e-29	-0.606409	0.506	0.723	2.34419e-24	C2_CD8+ T Cells	HLA-DRA
RPL21.1	1.08375e-28	0.422071	0.969	0.976	2.73799e-24	C2_CD8+ T Cells	RPL21
IFI16	1.22988e-28	-0.742553	0.411	0.613	3.10718e-24	C2_CD8+ T Cells	IFI16
EEF1B2.1	1.40755e-28	0.591025	0.842	0.776	3.55603e-24	C2_CD8+ T Cells	EEF1B2
APOBEC3G.1	1.81779e-28	-0.579566	0.567	0.771	4.59248e-24	C2_CD8+ T Cells	APOBEC3G
RPL18A.1	1.89631e-28	0.339487	0.992	0.983	4.79085e-24	C2_CD8+ T Cells	RPL18A
DUSP5.1	2.55404e-28	-0.79116	0.21	0.416	6.45252e-24	C2_CD8+ T Cells	DUSP5
METRNL.1	3.78688e-28	-0.610922	0.564	0.76	9.56718e-24	C2_CD8+ T Cells	METRNL
RPS16	5.10144e-28	0.33333	0.976	0.98	1.28883e-23	C2_CD8+ T Cells	RPS16
STAT1	5.1138e-28	-0.839881	0.24	0.446	1.29195e-23	C2_CD8+ T Cells	STAT1
GBP1	6.98093e-28	-0.915958	0.165	0.358	1.76366e-23	C2_CD8+ T Cells	GBP1
CTLA4.1	7.6929e-28	-0.78543	0.103	0.287	1.94353e-23	C2_CD8+ T Cells	CTLA4
HLA-DPB1.1	1.10308e-27	-0.529393	0.548	0.76	2.78682e-23	C2_CD8+ T Cells	HLA-DPB1
RPL19.1	1.34254e-27	0.311937	0.991	0.99	3.3918e-23	C2_CD8+ T Cells	RPL19
HLA-DPA1.1	1.36194e-27	-0.547837	0.544	0.751	3.4408e-23	C2_CD8+ T Cells	HLA-DPA1
CD27.1	1.95149e-27	-0.62154	0.542	0.72	4.93025e-23	C2_CD8+ T Cells	CD27
TNFSF10	2.68152e-27	-1.03087	0.136	0.322	6.77458e-23	C2_CD8+ T Cells	TNFSF10
CD8A.1	4.51363e-27	-0.515938	0.593	0.794	1.14032e-22	C2_CD8+ T Cells	CD8A
GAPDH.1	6.06838e-27	-0.456787	0.947	0.968	1.53312e-22	C2_CD8+ T Cells	GAPDH
CLEC2B	1.43414e-26	-0.505621	0.603	0.785	3.6232e-22	C2_CD8+ T Cells	CLEC2B
SAMD9L.1	2.00344e-26	-0.914427	0.182	0.369	5.06149e-22	C2_CD8+ T Cells	SAMD9L
RPS2	2.46847e-26	0.323548	0.989	0.987	6.23635e-22	C2_CD8+ T Cells	RPS2
IRF7.1	1.04799e-25	-0.84869	0.157	0.339	2.64764e-21	C2_CD8+ T Cells	IRF7
RPL23A	2.28186e-25	0.280739	0.979	0.98	5.76489e-21	C2_CD8+ T Cells	RPL23A
COTL1.1	3.86374e-25	-0.507988	0.609	0.787	9.76135e-21	C2_CD8+ T Cells	COTL1
RARRES3	5.60558e-25	-0.586237	0.674	0.81	1.41619e-20	C2_CD8+ T Cells	RARRES3
RPLP1	7.60725e-25	0.272422	0.996	0.997	1.9219e-20	C2_CD8+ T Cells	RPLP1
TYMP	1.35066e-24	-0.707653	0.33	0.528	3.41232e-20	C2_CD8+ T Cells	TYMP
RPL7A	1.92748e-24	0.276449	0.987	0.982	4.86958e-20	C2_CD8+ T Cells	RPL7A
RPL14.1	2.95213e-24	0.335685	0.973	0.975	7.45827e-20	C2_CD8+ T Cells	RPL14
RPL11	3.09462e-24	0.310538	0.99	0.992	7.81826e-20	C2_CD8+ T Cells	RPL11
CD74.1	7.36792e-24	-0.481417	0.647	0.823	1.86143e-19	C2_CD8+ T Cells	CD74
RPS28	8.19202e-24	0.360344	0.973	0.964	2.06963e-19	C2_CD8+ T Cells	RPS28
PLSCR1	9.34443e-24	-0.830389	0.126	0.29	2.36078e-19	C2_CD8+ T Cells	PLSCR1
SAMD9	4.91711e-23	-0.802542	0.191	0.366	1.24226e-18	C2_CD8+ T Cells	SAMD9
RPL6	1.25811e-22	0.32124	0.974	0.958	3.17849e-18	C2_CD8+ T Cells	RPL6
RPS13.1	1.57495e-22	0.339004	0.972	0.972	3.97896e-18	C2_CD8+ T Cells	RPS13
MT-ATP6	1.75647e-22	0.282452	0.998	0.999	4.43755e-18	C2_CD8+ T Cells	MT-ATP6
PSMB8	1.92091e-22	-0.54694	0.496	0.679	4.85299e-18	C2_CD8+ T Cells	PSMB8
MT-ND4	2.51622e-22	0.321837	0.995	0.987	6.35698e-18	C2_CD8+ T Cells	MT-ND4
RPS27	3.01823e-22	0.285647	0.988	0.991	7.62526e-18	C2_CD8+ T Cells	RPS27
RPSA.1	3.85208e-22	0.34282	0.954	0.942	9.73189e-18	C2_CD8+ T Cells	RPSA
CD8B.1	6.97052e-22	-0.498715	0.472	0.682	1.76103e-17	C2_CD8+ T Cells	CD8B
TAP1	1.44319e-21	-0.624279	0.362	0.541	3.64607e-17	C2_CD8+ T Cells	TAP1
RPL26	2.10766e-21	0.270499	0.984	0.986	5.32479e-17	C2_CD8+ T Cells	RPL26
RPS5.1	2.39882e-21	0.379886	0.946	0.936	6.06037e-17	C2_CD8+ T Cells	RPS5
CLEC2D.1	3.95268e-21	-0.560678	0.559	0.71	9.98604e-17	C2_CD8+ T Cells	CLEC2D
SP110	6.10927e-21	-0.660486	0.285	0.455	1.54345e-16	C2_CD8+ T Cells	SP110
SUB1	7.816e-21	-0.466461	0.786	0.864	1.97463e-16	C2_CD8+ T Cells	SUB1
RPL27.1	8.95244e-21	0.358672	0.923	0.904	2.26175e-16	C2_CD8+ T Cells	RPL27
EIF2AK2.1	1.41199e-20	-0.791684	0.19	0.351	3.56726e-16	C2_CD8+ T Cells	EIF2AK2
RPL37.1	2.6619e-20	0.324786	0.972	0.959	6.72502e-16	C2_CD8+ T Cells	RPL37
CARD16	2.73889e-20	-0.597604	0.329	0.512	6.91953e-16	C2_CD8+ T Cells	CARD16
CD3D.1	2.74979e-20	-0.328626	0.892	0.939	6.94706e-16	C2_CD8+ T Cells	CD3D
RPL36	3.34927e-20	0.332551	0.959	0.946	8.4616e-16	C2_CD8+ T Cells	RPL36
RPL35A	6.7201e-20	0.276055	0.968	0.965	1.69777e-15	C2_CD8+ T Cells	RPL35A
NT5C3A	9.20034e-20	-0.773634	0.126	0.275	2.32437e-15	C2_CD8+ T Cells	NT5C3A
NEAT1.1	9.84422e-20	-0.500497	0.809	0.882	2.48704e-15	C2_CD8+ T Cells	NEAT1
GBP5	1.26856e-19	-0.675299	0.197	0.364	3.20489e-15	C2_CD8+ T Cells	GBP5
MT-ND1	1.91661e-19	0.299278	0.986	0.979	4.84213e-15	C2_CD8+ T Cells	MT-ND1
PMAIP1.1	2.06558e-19	-0.728853	0.295	0.469	5.21848e-15	C2_CD8+ T Cells	PMAIP1
RPS29	2.87297e-19	0.280181	0.967	0.973	7.25827e-15	C2_CD8+ T Cells	RPS29
CST7.1	5.62323e-19	-0.370091	0.832	0.918	1.42065e-14	C2_CD8+ T Cells	CST7
RAB27A.1	1.02799e-18	-0.594198	0.307	0.474	2.59711e-14	C2_CD8+ T Cells	RAB27A
HLA-DMA.1	1.06948e-18	-0.549184	0.246	0.421	2.70193e-14	C2_CD8+ T Cells	HLA-DMA
PARP14	2.5836e-18	-0.611494	0.192	0.351	6.52722e-14	C2_CD8+ T Cells	PARP14
UBE2L6	3.10705e-18	-0.664026	0.289	0.44	7.84966e-14	C2_CD8+ T Cells	UBE2L6
RPL13A	4.26461e-18	0.283	0.966	0.967	1.07741e-13	C2_CD8+ T Cells	RPL13A
GBP4	4.31677e-18	-0.690549	0.156	0.304	1.09059e-13	C2_CD8+ T Cells	GBP4
DRAP1	4.78841e-18	-0.5345	0.586	0.7	1.20974e-13	C2_CD8+ T Cells	DRAP1
SAMSN1.1	7.52138e-18	-0.47694	0.574	0.719	1.9002e-13	C2_CD8+ T Cells	SAMSN1
MT2A	8.59247e-18	-0.448417	0.634	0.772	2.1708e-13	C2_CD8+ T Cells	MT2A
HLA-DQB1.1	8.85853e-18	-0.632114	0.245	0.406	2.23802e-13	C2_CD8+ T Cells	HLA-DQB1
IKZF3.1	1.01033e-17	-0.54778	0.267	0.438	2.55249e-13	C2_CD8+ T Cells	IKZF3
PDCD1.1	1.19705e-17	-0.546643	0.212	0.378	3.02422e-13	C2_CD8+ T Cells	PDCD1
SAT1	1.33114e-17	-0.808112	0.582	0.7	3.36299e-13	C2_CD8+ T Cells	SAT1
JUNB.1	1.34456e-17	0.504959	0.89	0.847	3.39691e-13	C2_CD8+ T Cells	JUNB
ALOX5AP.1	1.76952e-17	-0.583554	0.427	0.582	4.47051e-13	C2_CD8+ T Cells	ALOX5AP
RPL35	2.79783e-17	0.321655	0.93	0.926	7.06845e-13	C2_CD8+ T Cells	RPL35
FABP5.1	5.09542e-17	-0.560668	0.293	0.457	1.28731e-12	C2_CD8+ T Cells	FABP5
RPS21.1	5.11587e-17	0.362296	0.885	0.87	1.29247e-12	C2_CD8+ T Cells	RPS21
GBP2	5.6783e-17	-0.537431	0.251	0.409	1.43457e-12	C2_CD8+ T Cells	GBP2
RPS10.1	7.75505e-17	0.325744	0.912	0.889	1.95924e-12	C2_CD8+ T Cells	RPS10
PTPN22.1	2.8645e-16	-0.479515	0.362	0.523	7.23688e-12	C2_CD8+ T Cells	PTPN22
SP100	4.92048e-16	-0.541043	0.36	0.511	1.24311e-11	C2_CD8+ T Cells	SP100
EVL	9.28552e-16	-0.38084	0.659	0.784	2.34589e-11	C2_CD8+ T Cells	EVL
FOSB.1	1.1895e-15	0.756286	0.444	0.3	3.00516e-11	C2_CD8+ T Cells	FOSB
CLIC1	2.22123e-15	-0.289953	0.751	0.863	5.61171e-11	C2_CD8+ T Cells	CLIC1
TRAC.1	4.13977e-15	-0.330946	0.858	0.909	1.04587e-10	C2_CD8+ T Cells	TRAC
LYST.1	1.79942e-14	-0.399823	0.304	0.462	4.54605e-10	C2_CD8+ T Cells	LYST
C19orf66	8.20298e-14	-0.505252	0.156	0.283	2.0724e-09	C2_CD8+ T Cells	C19orf66
RPL7	1.01118e-13	0.300811	0.884	0.87	2.55465e-09	C2_CD8+ T Cells	RPL7
ANXA1.1	1.28716e-13	0.517362	0.628	0.492	3.25187e-09	C2_CD8+ T Cells	ANXA1
RPL38.1	2.25546e-13	0.33187	0.836	0.804	5.69821e-09	C2_CD8+ T Cells	RPL38
CCL4.1	3.91683e-13	-0.387079	0.61	0.779	9.89547e-09	C2_CD8+ T Cells	CCL4
RPL22	4.28599e-13	0.334797	0.865	0.849	1.08281e-08	C2_CD8+ T Cells	RPL22
LMNA.1	8.82254e-13	0.571942	0.349	0.22	2.22893e-08	C2_CD8+ T Cells	LMNA
CCL4L2.1	1.0523e-12	-0.910185	0.253	0.4	2.65854e-08	C2_CD8+ T Cells	CCL4L2
PRDM1.1	1.33325e-12	-0.447587	0.173	0.304	3.36831e-08	C2_CD8+ T Cells	PRDM1
PABPC1.1	1.77765e-12	0.49372	0.693	0.632	4.49106e-08	C2_CD8+ T Cells	PABPC1
CTSC	1.93478e-12	-0.381358	0.494	0.622	4.88804e-08	C2_CD8+ T Cells	CTSC
FOS.1	2.34317e-12	0.990203	0.437	0.325	5.91979e-08	C2_CD8+ T Cells	FOS
ADAR	2.76718e-12	-0.437109	0.231	0.364	6.991e-08	C2_CD8+ T Cells	ADAR
CCL3.1	3.06899e-12	-0.567953	0.248	0.379	7.7535e-08	C2_CD8+ T Cells	CCL3
RGS2.1	3.5343e-12	-0.476799	0.431	0.564	8.92906e-08	C2_CD8+ T Cells	RGS2
MYADM.1	3.75746e-12	0.489801	0.306	0.185	9.49286e-08	C2_CD8+ T Cells	MYADM
CLIC3.1	4.55799e-12	-0.580323	0.196	0.321	1.15153e-07	C2_CD8+ T Cells	CLIC3
RPS9	5.52136e-12	0.252468	0.964	0.969	1.39492e-07	C2_CD8+ T Cells	RPS9
MT-ND3	5.87216e-12	0.260061	0.964	0.953	1.48354e-07	C2_CD8+ T Cells	MT-ND3
CHMP5	8.86139e-12	-0.441399	0.183	0.3	2.23874e-07	C2_CD8+ T Cells	CHMP5
LAP3	8.97258e-12	-0.504046	0.149	0.259	2.26683e-07	C2_CD8+ T Cells	LAP3
ANXA5.1	1.05777e-11	-0.430164	0.411	0.539	2.67236e-07	C2_CD8+ T Cells	ANXA5
IFNG.1	1.25694e-11	-0.60121	0.15	0.268	3.17553e-07	C2_CD8+ T Cells	IFNG
MT1E.1	1.38483e-11	-0.527368	0.214	0.341	3.49864e-07	C2_CD8+ T Cells	MT1E
C12orf75.1	1.40974e-11	-0.42542	0.402	0.525	3.56157e-07	C2_CD8+ T Cells	C12orf75
CD63.1	1.54382e-11	-0.403361	0.566	0.666	3.90032e-07	C2_CD8+ T Cells	CD63
ITGAE.1	1.79281e-11	-0.473609	0.172	0.289	4.52935e-07	C2_CD8+ T Cells	ITGAE
RPS20.1	2.23325e-11	0.295633	0.872	0.828	5.64208e-07	C2_CD8+ T Cells	RPS20
IDH2	3.56627e-11	-0.38402	0.307	0.438	9.00982e-07	C2_CD8+ T Cells	IDH2
FYB1	5.24469e-11	-0.335323	0.561	0.693	1.32502e-06	C2_CD8+ T Cells	FYB1
RPLP0	5.86365e-11	0.293498	0.875	0.832	1.48139e-06	C2_CD8+ T Cells	RPLP0
RPL4	7.11615e-11	0.287081	0.853	0.795	1.79782e-06	C2_CD8+ T Cells	RPL4
RORA.1	9.38306e-11	0.558964	0.289	0.187	2.37054e-06	C2_CD8+ T Cells	RORA
SP140	9.74904e-11	-0.430903	0.193	0.307	2.463e-06	C2_CD8+ T Cells	SP140
ARPC2	1.33258e-10	-0.255805	0.844	0.898	3.36662e-06	C2_CD8+ T Cells	ARPC2
VAMP5	1.35929e-10	-0.437113	0.33	0.447	3.43411e-06	C2_CD8+ T Cells	VAMP5
TRIM22.1	1.94443e-10	-0.510654	0.265	0.377	4.91241e-06	C2_CD8+ T Cells	TRIM22
CTSD.1	2.11795e-10	-0.354107	0.435	0.568	5.35078e-06	C2_CD8+ T Cells	CTSD
NMI	2.19485e-10	-0.414835	0.15	0.259	5.54507e-06	C2_CD8+ T Cells	NMI
LSP1.1	3.86962e-10	-0.325028	0.469	0.609	9.77621e-06	C2_CD8+ T Cells	LSP1
IFITM2	5.29159e-10	-0.367337	0.648	0.72	1.33687e-05	C2_CD8+ T Cells	IFITM2
N4BP1	9.53978e-10	-0.366708	0.241	0.36	2.41013e-05	C2_CD8+ T Cells	N4BP1
NUB1	1.20252e-09	-0.39111	0.156	0.259	3.03804e-05	C2_CD8+ T Cells	NUB1
PHF11	1.21264e-09	-0.372848	0.168	0.274	3.06362e-05	C2_CD8+ T Cells	PHF11
BATF.1	2.5776e-09	-0.482127	0.155	0.253	6.51206e-05	C2_CD8+ T Cells	BATF
FXYD5.1	2.62525e-09	0.336087	0.545	0.443	6.63242e-05	C2_CD8+ T Cells	FXYD5
PSME2	3.09648e-09	-0.315121	0.6	0.7	7.82295e-05	C2_CD8+ T Cells	PSME2
RAC2	3.82507e-09	-0.268353	0.664	0.756	9.66366e-05	C2_CD8+ T Cells	RAC2
RBCK1	3.92174e-09	-0.379409	0.256	0.367	9.90789e-05	C2_CD8+ T Cells	RBCK1
PTTG1.1	5.18439e-09	-0.298527	0.176	0.283	0.000130978	C2_CD8+ T Cells	PTTG1
ACP5.1	5.41045e-09	-0.323397	0.18	0.285	0.00013669	C2_CD8+ T Cells	ACP5
IRF1	9.10193e-09	-0.284785	0.616	0.712	0.000229951	C2_CD8+ T Cells	IRF1
TAGLN2.1	1.47079e-08	0.394251	0.5	0.406	0.000371581	C2_CD8+ T Cells	TAGLN2
GZMM	1.63935e-08	0.339698	0.525	0.412	0.000414166	C2_CD8+ T Cells	GZMM
DOCK8	1.7737e-08	-0.330355	0.318	0.431	0.000448108	C2_CD8+ T Cells	DOCK8
DENND2D	3.09666e-08	-0.383236	0.241	0.339	0.000782339	C2_CD8+ T Cells	DENND2D
CXCR6.1	3.15547e-08	-0.401263	0.164	0.259	0.000797199	C2_CD8+ T Cells	CXCR6
HERPUD1.1	3.81034e-08	-0.306729	0.493	0.597	0.000962644	C2_CD8+ T Cells	HERPUD1
MRFAP1	3.88333e-08	-0.318516	0.351	0.459	0.000981086	C2_CD8+ T Cells	MRFAP1
EEF2.1	4.28474e-08	0.275885	0.656	0.572	0.0010825	C2_CD8+ T Cells	EEF2
ABI3.1	4.33934e-08	-0.317334	0.171	0.27	0.00109629	C2_CD8+ T Cells	ABI3
RPL23	5.4381e-08	0.257277	0.808	0.777	0.00137388	C2_CD8+ T Cells	RPL23
RPA3.1	8.4611e-08	-0.333132	0.195	0.289	0.00213761	C2_CD8+ T Cells	RPA3
FIBP	9.28181e-08	-0.286514	0.176	0.268	0.00234496	C2_CD8+ T Cells	FIBP
PLA2G16	1.1144e-07	-0.307396	0.217	0.317	0.00281542	C2_CD8+ T Cells	PLA2G16
ITM2A.1	1.29751e-07	-0.302142	0.633	0.7	0.00327802	C2_CD8+ T Cells	ITM2A
PSMB3	1.39821e-07	-0.286894	0.462	0.562	0.00353245	C2_CD8+ T Cells	PSMB3
RGCC	1.46801e-07	0.311979	0.667	0.568	0.00370878	C2_CD8+ T Cells	RGCC
EID1.1	1.67162e-07	-0.31423	0.351	0.444	0.00422319	C2_CD8+ T Cells	EID1
GPR183.1	2.52228e-07	0.302624	0.32	0.222	0.00637228	C2_CD8+ T Cells	GPR183
MATK.1	2.62674e-07	0.336934	0.272	0.183	0.00663618	C2_CD8+ T Cells	MATK
GALM	2.7879e-07	-0.314592	0.183	0.277	0.00704335	C2_CD8+ T Cells	GALM
RTF1	3.06661e-07	-0.333717	0.257	0.351	0.00774748	C2_CD8+ T Cells	RTF1
CD164	3.38449e-07	-0.343554	0.312	0.403	0.00855056	C2_CD8+ T Cells	CD164
SYTL3	3.54698e-07	-0.299284	0.285	0.386	0.00896109	C2_CD8+ T Cells	SYTL3
SLA.1	4.60677e-07	-0.316266	0.44	0.53	0.0116386	C2_CD8+ T Cells	SLA
VPS37B	4.92975e-07	-0.314731	0.391	0.485	0.0124545	C2_CD8+ T Cells	VPS37B
APOL6	5.13678e-07	-0.301111	0.191	0.281	0.0129776	C2_CD8+ T Cells	APOL6
SH2D2A.1	5.36094e-07	-0.294086	0.386	0.487	0.0135439	C2_CD8+ T Cells	SH2D2A
GIMAP4	6.55743e-07	-0.32208	0.385	0.47	0.0165667	C2_CD8+ T Cells	GIMAP4
COX5A	6.91607e-07	-0.352001	0.462	0.548	0.0174727	C2_CD8+ T Cells	COX5A
IRF2	7.1148e-07	-0.334545	0.206	0.296	0.0179748	C2_CD8+ T Cells	IRF2
TOP1	8.81733e-07	-0.304449	0.317	0.413	0.0222761	C2_CD8+ T Cells	TOP1
ITGA4.1	9.80747e-07	-0.314656	0.222	0.308	0.0247776	C2_CD8+ T Cells	ITGA4
CBLB.1	1.00352e-06	-0.297438	0.232	0.323	0.0253528	C2_CD8+ T Cells	CBLB
SLFN5	1.16853e-06	-0.275027	0.24	0.338	0.0295219	C2_CD8+ T Cells	SLFN5
ID2	1.43956e-06	-0.308175	0.497	0.574	0.0363689	C2_CD8+ T Cells	ID2
MXD4	1.5185e-06	-0.257051	0.447	0.549	0.0383634	C2_CD8+ T Cells	MXD4
SLC2A3.1	1.62154e-06	0.355377	0.374	0.287	0.0409665	C2_CD8+ T Cells	SLC2A3
PSTPIP1.1	1.6222e-06	-0.264211	0.273	0.367	0.0409832	C2_CD8+ T Cells	PSTPIP1
CD7.1	1.62226e-06	-0.35684	0.515	0.592	0.0409847	C2_CD8+ T Cells	CD7
PGAM1.1	1.66427e-06	-0.28693	0.35	0.442	0.0420462	C2_CD8+ T Cells	PGAM1
SH2D1A	1.66711e-06	-0.280769	0.281	0.379	0.0421178	C2_CD8+ T Cells	SH2D1A
ATG2A.1	1.68657e-06	-0.316514	0.172	0.253	0.0426096	C2_CD8+ T Cells	ATG2A
BAX	1.72161e-06	-0.281624	0.41	0.505	0.0434946	C2_CD8+ T Cells	BAX
ARID4B	1.80967e-06	-0.291579	0.442	0.534	0.0457195	C2_CD8+ T Cells	ARID4B
IFITM1.1	1.884e-06	-0.310744	0.234	0.319	0.0475973	C2_CD8+ T Cells	IFITM1
ZEB2.1	2.34579e-06	-0.341096	0.224	0.313	0.0592641	C2_CD8+ T Cells	ZEB2
ACTN4.1	2.50457e-06	-0.262993	0.366	0.465	0.0632754	C2_CD8+ T Cells	ACTN4
SEM1	2.76356e-06	-0.252686	0.41	0.498	0.0698185	C2_CD8+ T Cells	SEM1
PSMA1	3.28535e-06	-0.252115	0.379	0.464	0.083001	C2_CD8+ T Cells	PSMA1
PPP1R15A.1	3.30867e-06	0.40706	0.348	0.267	0.0835903	C2_CD8+ T Cells	PPP1R15A
CD2BP2	3.39523e-06	-0.26807	0.174	0.254	0.0857771	C2_CD8+ T Cells	CD2BP2
SNRPD1.1	3.51818e-06	-0.264816	0.29	0.379	0.0888833	C2_CD8+ T Cells	SNRPD1
STAT3.1	3.71918e-06	-0.26965	0.349	0.44	0.0939615	C2_CD8+ T Cells	STAT3
CASP4	3.78225e-06	-0.266264	0.364	0.447	0.0955547	C2_CD8+ T Cells	CASP4
COX8A.1	3.82285e-06	-0.251081	0.53	0.61	0.0965806	C2_CD8+ T Cells	COX8A
EFHD2	4.245e-06	-0.281392	0.295	0.38	0.107246	C2_CD8+ T Cells	EFHD2
ARL6IP1	4.33903e-06	-0.271405	0.314	0.404	0.109621	C2_CD8+ T Cells	ARL6IP1
PPP1R12A.1	4.72715e-06	-0.259742	0.362	0.452	0.119427	C2_CD8+ T Cells	PPP1R12A
TRIM38	5.26802e-06	-0.314285	0.203	0.28	0.133091	C2_CD8+ T Cells	TRIM38
REL.1	5.38677e-06	0.347498	0.551	0.488	0.136091	C2_CD8+ T Cells	REL
ATM.1	6.49578e-06	0.352037	0.28	0.206	0.164109	C2_CD8+ T Cells	ATM
GSDMD	6.62994e-06	-0.312798	0.238	0.316	0.167499	C2_CD8+ T Cells	GSDMD
GSTO1	6.86341e-06	-0.272592	0.293	0.379	0.173397	C2_CD8+ T Cells	GSTO1
EVI2A	1.04746e-05	-0.277264	0.231	0.313	0.26463	C2_CD8+ T Cells	EVI2A
PMF1	1.12532e-05	-0.260558	0.19	0.266	0.2843	C2_CD8+ T Cells	PMF1
IER2.1	1.2142e-05	0.366028	0.634	0.596	0.306756	C2_CD8+ T Cells	IER2
DYNLT1	1.36125e-05	-0.301858	0.391	0.464	0.343907	C2_CD8+ T Cells	DYNLT1
HMGB2	1.37937e-05	-0.269593	0.45	0.538	0.348484	C2_CD8+ T Cells	HMGB2
NFKBIA.1	1.48303e-05	0.498159	0.489	0.415	0.374673	C2_CD8+ T Cells	NFKBIA
CALM3	1.68432e-05	-0.260553	0.421	0.501	0.425525	C2_CD8+ T Cells	CALM3
CCDC12.1	1.96887e-05	-0.269768	0.294	0.373	0.497414	C2_CD8+ T Cells	CCDC12
PPM1K.1	2.1857e-05	-0.314078	0.212	0.286	0.552194	C2_CD8+ T Cells	PPM1K
RNF19A.1	2.43253e-05	-0.273664	0.387	0.469	0.614555	C2_CD8+ T Cells	RNF19A
PSMA2	3.66522e-05	-0.256986	0.344	0.415	0.925982	C2_CD8+ T Cells	PSMA2
BTG2	4.07094e-05	0.26781	0.546	0.469	1	C2_CD8+ T Cells	BTG2
TRAT1.1	4.30989e-05	-0.320462	0.282	0.358	1	C2_CD8+ T Cells	TRAT1
LPIN2	4.42473e-05	-0.284658	0.221	0.296	1	C2_CD8+ T Cells	LPIN2
KDM6B	5.32091e-05	0.304717	0.281	0.209	1	C2_CD8+ T Cells	KDM6B
KLF2	5.70146e-05	0.348207	0.326	0.256	1	C2_CD8+ T Cells	KLF2
TANK	6.97936e-05	-0.254091	0.246	0.318	1	C2_CD8+ T Cells	TANK
SERPINB1	0.00010752	-0.270428	0.246	0.312	1	C2_CD8+ T Cells	SERPINB1
TPI1.1	0.000107885	-0.253859	0.49	0.56	1	C2_CD8+ T Cells	TPI1
MT1F.1	0.000119028	-0.251004	0.187	0.256	1	C2_CD8+ T Cells	MT1F
AHI1.1	0.000148054	-0.277868	0.197	0.26	1	C2_CD8+ T Cells	AHI1
TSC22D3	0.000148967	0.256374	0.635	0.58	1	C2_CD8+ T Cells	TSC22D3
RBPJ	0.000389497	-0.317548	0.21	0.265	1	C2_CD8+ T Cells	RBPJ
DUSP1	0.000447674	0.264055	0.553	0.501	1	C2_CD8+ T Cells	DUSP1
LINC01871	0.000535022	-0.252844	0.204	0.262	1	C2_CD8+ T Cells	LINC01871
DNAJC1	0.000811194	-0.252935	0.292	0.354	1	C2_CD8+ T Cells	DNAJC1
NOP58	0.00106548	-0.260618	0.266	0.326	1	C2_CD8+ T Cells	NOP58
SNHG8	0.00274528	0.256374	0.301	0.249	1	C2_CD8+ T Cells	SNHG8
GADD45B.1	0.00849003	0.293892	0.371	0.334	1	C2_CD8+ T Cells	GADD45B
IFIT1	9.46242e-240	2.9816	0.721	0.042	2.39059e-235	C3_CD8+ T Cells	IFIT1
RSAD2	1.42246e-213	2.4811	0.711	0.053	3.59371e-209	C3_CD8+ T Cells	RSAD2
IFIT3	3.94544e-208	2.74054	0.659	0.042	9.96776e-204	C3_CD8+ T Cells	IFIT3
MX1.2	3.35765e-184	2.73765	0.906	0.181	8.48278e-180	C3_CD8+ T Cells	MX1
ISG15.1	2.98061e-149	3.14767	1	0.612	7.53022e-145	C3_CD8+ T Cells	ISG15
IFI44L.2	4.42732e-145	2.1153	0.767	0.132	1.11852e-140	C3_CD8+ T Cells	IFI44L
IFI6.1	1.5773e-132	2.42148	0.934	0.351	3.9849e-128	C3_CD8+ T Cells	IFI6
IFIT2	2.01138e-131	2.19292	0.425	0.024	5.08156e-127	C3_CD8+ T Cells	IFIT2
OAS1.1	1.13764e-130	2.06617	0.666	0.106	2.87414e-126	C3_CD8+ T Cells	OAS1
ISG20.2	2.18287e-113	2.10075	0.969	0.646	5.51481e-109	C3_CD8+ T Cells	ISG20
CMPK2	2.88761e-99	1.43377	0.362	0.027	7.29526e-95	C3_CD8+ T Cells	CMPK2
MX2	7.8492e-97	1.7392	0.606	0.121	1.98302e-92	C3_CD8+ T Cells	MX2
OAS3	3.34379e-96	1.43882	0.429	0.048	8.44776e-92	C3_CD8+ T Cells	OAS3
HERC5	2.43946e-95	1.67826	0.509	0.077	6.16306e-91	C3_CD8+ T Cells	HERC5
USP18	9.73837e-93	1.49859	0.484	0.069	2.4603e-88	C3_CD8+ T Cells	USP18
EIF2AK2.2	4.66921e-90	1.71614	0.721	0.216	1.17963e-85	C3_CD8+ T Cells	EIF2AK2
OASL.1	5.07423e-90	1.89309	0.798	0.275	1.28195e-85	C3_CD8+ T Cells	OASL
IRF7.2	7.77384e-90	1.69303	0.704	0.194	1.96398e-85	C3_CD8+ T Cells	IRF7
SAMD9L.2	2.66762e-89	1.78627	0.732	0.222	6.73949e-85	C3_CD8+ T Cells	SAMD9L
STAT1.1	3.60016e-84	1.68818	0.798	0.29	9.09543e-80	C3_CD8+ T Cells	STAT1
IFI35.1	5.44283e-84	1.62339	0.718	0.217	1.37508e-79	C3_CD8+ T Cells	IFI35
PLSCR1.1	3.07389e-83	1.65103	0.624	0.159	7.76586e-79	C3_CD8+ T Cells	PLSCR1
LY6E.1	7.70233e-80	1.45919	0.948	0.628	1.94592e-75	C3_CD8+ T Cells	LY6E
EPSTI1.1	1.67351e-75	1.65214	0.725	0.249	4.22796e-71	C3_CD8+ T Cells	EPSTI1
BST2.1	2.05961e-73	1.40544	0.899	0.486	5.20339e-69	C3_CD8+ T Cells	BST2
GBP1.1	2.68682e-72	1.6803	0.669	0.215	6.78799e-68	C3_CD8+ T Cells	GBP1
IFI44	3.22104e-72	1.50128	0.54	0.126	8.13764e-68	C3_CD8+ T Cells	IFI44
NT5C3A.1	2.17681e-71	1.66188	0.582	0.155	5.49949e-67	C3_CD8+ T Cells	NT5C3A
TNFSF10.1	1.3598e-62	1.82921	0.596	0.188	3.4354e-58	C3_CD8+ T Cells	TNFSF10
SAMD9.1	1.66605e-62	1.54312	0.669	0.233	4.2091e-58	C3_CD8+ T Cells	SAMD9
XAF1.1	9.65103e-60	1.36312	0.704	0.272	2.43824e-55	C3_CD8+ T Cells	XAF1
OAS2	1.3471e-59	1.2229	0.449	0.098	3.40331e-55	C3_CD8+ T Cells	OAS2
IFIH1	7.08102e-57	1.12244	0.369	0.066	1.78895e-52	C3_CD8+ T Cells	IFIH1
TRIM22.2	1.06553e-52	1.34439	0.669	0.278	2.69196e-48	C3_CD8+ T Cells	TRIM22
PARP14.1	1.7684e-52	1.26721	0.627	0.23	4.46768e-48	C3_CD8+ T Cells	PARP14
LGALS9	2.28631e-50	1.13552	0.429	0.104	5.77615e-46	C3_CD8+ T Cells	LGALS9
SP110.1	2.75184e-49	1.21625	0.711	0.331	6.95225e-45	C3_CD8+ T Cells	SP110
SAT1.1	4.75515e-49	1.71214	0.871	0.615	1.20134e-44	C3_CD8+ T Cells	SAT1
HELZ2	3.37577e-48	1.11453	0.397	0.092	8.52855e-44	C3_CD8+ T Cells	HELZ2
PARP9	1.91055e-47	1.08339	0.484	0.14	4.82681e-43	C3_CD8+ T Cells	PARP9
STAT2	2.60494e-47	1.12266	0.369	0.081	6.58111e-43	C3_CD8+ T Cells	STAT2
LAP3.1	6.9674e-47	1.22328	0.512	0.167	1.76024e-42	C3_CD8+ T Cells	LAP3
IFI16.1	2.58928e-45	1.20675	0.815	0.481	6.54157e-41	C3_CD8+ T Cells	IFI16
UBE2L6.1	2.88842e-45	1.27273	0.676	0.329	7.29731e-41	C3_CD8+ T Cells	UBE2L6
PNPT1	5.31095e-44	1.05338	0.286	0.05	1.34176e-39	C3_CD8+ T Cells	PNPT1
GBP4.1	5.45054e-44	1.35787	0.544	0.194	1.37702e-39	C3_CD8+ T Cells	GBP4
CD38.1	5.32339e-42	1.29272	0.547	0.201	1.3449e-37	C3_CD8+ T Cells	CD38
DDX60	4.60937e-41	1.04908	0.39	0.101	1.16451e-36	C3_CD8+ T Cells	DDX60
ZBP1	2.38448e-40	0.957145	0.362	0.087	6.02416e-36	C3_CD8+ T Cells	ZBP1
SP100.1	6.21886e-40	1.08102	0.728	0.403	1.57113e-35	C3_CD8+ T Cells	SP100
DRAP1.1	6.00721e-39	0.94111	0.882	0.616	1.51766e-34	C3_CD8+ T Cells	DRAP1
RNF213.1	6.24891e-39	1.10677	0.836	0.544	1.57872e-34	C3_CD8+ T Cells	RNF213
NMI.1	7.21233e-38	1.0325	0.488	0.171	1.82212e-33	C3_CD8+ T Cells	NMI
DDX58	1.48099e-36	1.0923	0.307	0.072	3.74158e-32	C3_CD8+ T Cells	DDX58
PPM1K.2	5.4496e-34	1.06603	0.526	0.214	1.37679e-29	C3_CD8+ T Cells	PPM1K
TYMP.1	1.51811e-33	1.07869	0.735	0.398	3.83534e-29	C3_CD8+ T Cells	TYMP
ADAR.1	1.75342e-33	0.974144	0.592	0.263	4.42983e-29	C3_CD8+ T Cells	ADAR
IFITM1.2	8.99934e-33	0.996886	0.561	0.241	2.27359e-28	C3_CD8+ T Cells	IFITM1
HSH2D	8.68945e-32	0.831963	0.331	0.091	2.1953e-27	C3_CD8+ T Cells	HSH2D
TAP1.1	8.77958e-32	1.00824	0.732	0.422	2.21807e-27	C3_CD8+ T Cells	TAP1
HELB	2.74983e-31	1.07499	0.369	0.116	6.94718e-27	C3_CD8+ T Cells	HELB
DDX60L	6.41683e-31	0.876224	0.31	0.081	1.62115e-26	C3_CD8+ T Cells	DDX60L
HAPLN3	1.47509e-30	0.740937	0.317	0.085	3.72666e-26	C3_CD8+ T Cells	HAPLN3
IFITM2.1	1.7309e-30	0.841912	0.892	0.659	4.37295e-26	C3_CD8+ T Cells	IFITM2
PSMB9.1	1.44953e-29	0.788347	0.899	0.751	3.66208e-25	C3_CD8+ T Cells	PSMB9
CHMP5.1	6.01282e-28	0.898856	0.491	0.213	1.51908e-23	C3_CD8+ T Cells	CHMP5
RARRES3.1	6.37268e-28	0.879652	0.906	0.727	1.60999e-23	C3_CD8+ T Cells	RARRES3
TMEM140	1.43216e-27	0.828091	0.293	0.083	3.6182e-23	C3_CD8+ T Cells	TMEM140
GBP5.1	8.40498e-27	1.03642	0.537	0.254	2.12343e-22	C3_CD8+ T Cells	GBP5
TMSB10	5.85623e-26	0.529511	0.997	0.987	1.47952e-21	C3_CD8+ T Cells	TMSB10
CARD16.1	2.88188e-25	0.958591	0.672	0.396	7.28079e-21	C3_CD8+ T Cells	CARD16
C19orf66.1	8.2212e-25	0.893817	0.446	0.195	2.077e-20	C3_CD8+ T Cells	C19orf66
FBXO6	1.83833e-24	0.729552	0.275	0.079	4.64436e-20	C3_CD8+ T Cells	FBXO6
MYL12A	3.16251e-24	0.635495	0.948	0.889	7.98975e-20	C3_CD8+ T Cells	MYL12A
PSMB8.1	5.76704e-24	0.82276	0.794	0.569	1.45698e-19	C3_CD8+ T Cells	PSMB8
NUB1.1	4.14174e-23	0.797916	0.436	0.181	1.04637e-18	C3_CD8+ T Cells	NUB1
HLA-E	7.36981e-23	0.475933	0.997	0.962	1.86191e-18	C3_CD8+ T Cells	HLA-E
PHF11.1	1.19535e-21	0.779737	0.443	0.196	3.01993e-17	C3_CD8+ T Cells	PHF11
MT2A.1	2.44508e-21	0.282275	0.927	0.68	6.17724e-17	C3_CD8+ T Cells	MT2A
DTX3L	2.4892e-21	0.712157	0.258	0.079	6.28872e-17	C3_CD8+ T Cells	DTX3L
TRANK1	2.89169e-21	0.760066	0.272	0.087	7.30557e-17	C3_CD8+ T Cells	TRANK1
MT-CYB.1	1.09552e-20	-0.536133	0.997	0.99	2.76773e-16	C3_CD8+ T Cells	MT-CYB
MT-ATP6.1	1.30204e-20	-0.475246	1	0.998	3.28948e-16	C3_CD8+ T Cells	MT-ATP6
RBCK1.1	3.89348e-19	0.704223	0.54	0.286	9.83649e-15	C3_CD8+ T Cells	RBCK1
TMSB4X	6.86287e-18	0.287412	1	0.999	1.73384e-13	C3_CD8+ T Cells	TMSB4X
MT-ND3.1	1.24735e-17	-0.5187	0.93	0.961	3.15132e-13	C3_CD8+ T Cells	MT-ND3
SPATS2L	1.29028e-17	0.69369	0.289	0.109	3.25976e-13	C3_CD8+ T Cells	SPATS2L
PARP10	1.88269e-17	0.732091	0.324	0.134	4.75643e-13	C3_CD8+ T Cells	PARP10
XRN1	5.12001e-17	0.76727	0.383	0.178	1.29352e-12	C3_CD8+ T Cells	XRN1
CD69.1	2.10678e-16	0.849043	0.718	0.49	5.32256e-12	C3_CD8+ T Cells	CD69
RPS3A.2	3.29392e-16	-0.487995	0.983	0.988	8.32177e-12	C3_CD8+ T Cells	RPS3A
GBP2.1	4.19777e-16	0.708641	0.53	0.311	1.06053e-11	C3_CD8+ T Cells	GBP2
SP140.1	5.23363e-16	0.629352	0.446	0.229	1.32222e-11	C3_CD8+ T Cells	SP140
SAMHD1	1.15382e-15	0.722625	0.38	0.181	2.915e-11	C3_CD8+ T Cells	SAMHD1
COX5A.1	1.24984e-15	0.785983	0.669	0.486	3.15759e-11	C3_CD8+ T Cells	COX5A
RGS1.2	3.43415e-15	0.619326	0.895	0.754	8.67604e-11	C3_CD8+ T Cells	RGS1
CD164.1	4.36422e-15	0.672124	0.551	0.335	1.10258e-10	C3_CD8+ T Cells	CD164
SLFN5.1	8.58439e-15	0.619677	0.491	0.266	2.16876e-10	C3_CD8+ T Cells	SLFN5
CHST12.2	9.81231e-15	0.66271	0.557	0.334	2.47898e-10	C3_CD8+ T Cells	CHST12
ZNFX1	1.04786e-14	0.692903	0.275	0.113	2.64732e-10	C3_CD8+ T Cells	ZNFX1
HLA-A.1	1.42707e-14	0.288959	0.997	0.995	3.60536e-10	C3_CD8+ T Cells	HLA-A
ELF1	1.86759e-14	0.668657	0.739	0.524	4.71827e-10	C3_CD8+ T Cells	ELF1
N4BP1.1	2.23912e-14	0.614274	0.498	0.279	5.6569e-10	C3_CD8+ T Cells	N4BP1
GIMAP4.1	6.45457e-14	0.609762	0.617	0.406	1.63068e-09	C3_CD8+ T Cells	GIMAP4
TRIM38.1	8.05292e-14	0.626719	0.422	0.22	2.03449e-09	C3_CD8+ T Cells	TRIM38
HLA-C	8.66262e-14	0.268291	0.997	0.996	2.18852e-09	C3_CD8+ T Cells	HLA-C
GIMAP7	1.12388e-13	0.759217	0.596	0.404	2.83937e-09	C3_CD8+ T Cells	GIMAP7
MT-ND4.1	2.01385e-13	-0.433415	0.976	0.992	5.0878e-09	C3_CD8+ T Cells	MT-ND4
MT-CO3.1	3.3031e-13	-0.387298	0.993	0.997	8.34495e-09	C3_CD8+ T Cells	MT-CO3
CLEC2B.1	4.88089e-13	0.524888	0.843	0.684	1.23311e-08	C3_CD8+ T Cells	CLEC2B
IFI27	6.30113e-13	1.74441	0.261	0.119	1.59192e-08	C3_CD8+ T Cells	IFI27
EVL.1	6.62129e-13	0.513619	0.854	0.71	1.6728e-08	C3_CD8+ T Cells	EVL
CASP1	1.23873e-12	0.629457	0.418	0.234	3.12953e-08	C3_CD8+ T Cells	CASP1
SUB1.1	1.38462e-12	0.522653	0.899	0.819	3.49811e-08	C3_CD8+ T Cells	SUB1
APOL6.1	1.40109e-12	0.634009	0.401	0.218	3.53971e-08	C3_CD8+ T Cells	APOL6
MT-ND2	1.78846e-12	-0.495302	0.927	0.951	4.51836e-08	C3_CD8+ T Cells	MT-ND2
JUND	2.3204e-12	-0.431776	0.955	0.978	5.86227e-08	C3_CD8+ T Cells	JUND
CD48.1	3.76461e-12	0.491833	0.871	0.724	9.51091e-08	C3_CD8+ T Cells	CD48
RPL3.2	4.56201e-12	-0.397862	0.976	0.98	1.15255e-07	C3_CD8+ T Cells	RPL3
PSME2.1	1.12829e-11	0.448252	0.815	0.633	2.85052e-07	C3_CD8+ T Cells	PSME2
MT-ND1.1	2.54114e-11	-0.350147	0.976	0.983	6.41994e-07	C3_CD8+ T Cells	MT-ND1
MT-CO2	4.63083e-11	-0.292928	1	0.998	1.16993e-06	C3_CD8+ T Cells	MT-CO2
H3F3B	7.37576e-11	0.314168	0.997	0.977	1.86341e-06	C3_CD8+ T Cells	H3F3B
ODF2L	8.9713e-11	0.636968	0.453	0.281	2.26651e-06	C3_CD8+ T Cells	ODF2L
HM13	1.00759e-10	0.477171	0.401	0.217	2.54556e-06	C3_CD8+ T Cells	HM13
VAMP5.1	2.65758e-10	0.542674	0.547	0.373	6.71412e-06	C3_CD8+ T Cells	VAMP5
TANK.1	3.53693e-10	0.606903	0.429	0.265	8.9357e-06	C3_CD8+ T Cells	TANK
DYNLT1.1	4.41288e-10	0.522127	0.582	0.41	1.11487e-05	C3_CD8+ T Cells	DYNLT1
RPS27.1	4.56882e-10	-0.298232	0.983	0.991	1.15427e-05	C3_CD8+ T Cells	RPS27
GSDMD.1	5.16261e-10	0.514841	0.432	0.26	1.30428e-05	C3_CD8+ T Cells	GSDMD
RPL21.2	5.49335e-10	-0.349956	0.979	0.972	1.38784e-05	C3_CD8+ T Cells	RPL21
IGHG4	5.89332e-10	-0.455505	0.15	0.325	1.48889e-05	C3_CD8+ T Cells	IGHG4
EEF1A1.2	7.2379e-10	-0.291207	0.99	0.992	1.82858e-05	C3_CD8+ T Cells	EEF1A1
MT-CO1	1.04479e-09	-0.288086	1	0.997	2.63957e-05	C3_CD8+ T Cells	MT-CO1
RPS27A.2	1.72726e-09	-0.284654	0.993	0.992	4.36374e-05	C3_CD8+ T Cells	RPS27A
CTSS	2.13413e-09	0.547215	0.453	0.28	5.39166e-05	C3_CD8+ T Cells	CTSS
IGKC	2.33047e-09	-0.673338	0.216	0.414	5.8877e-05	C3_CD8+ T Cells	IGKC
RPL39.2	2.55188e-09	-0.324922	0.972	0.976	6.44706e-05	C3_CD8+ T Cells	RPL39
RPS6.2	2.60088e-09	-0.342894	0.965	0.968	6.57087e-05	C3_CD8+ T Cells	RPS6
RPL13.2	4.06233e-09	-0.253682	0.993	0.996	0.000102631	C3_CD8+ T Cells	RPL13
S100A11	4.86903e-09	0.444613	0.847	0.755	0.000123011	C3_CD8+ T Cells	S100A11
RPL5.2	6.53374e-09	-0.325671	0.951	0.964	0.000165068	C3_CD8+ T Cells	RPL5
PSMA2.1	9.62206e-09	0.517761	0.519	0.364	0.000243092	C3_CD8+ T Cells	PSMA2
SQOR	9.75442e-09	0.452822	0.3	0.163	0.000246436	C3_CD8+ T Cells	SQOR
LAG3.2	1.01768e-08	0.5279	0.582	0.416	0.000257105	C3_CD8+ T Cells	LAG3
DERL1	1.11068e-08	0.398835	0.334	0.183	0.000280602	C3_CD8+ T Cells	DERL1
RPS2.1	1.24857e-08	-0.262388	0.986	0.988	0.000315439	C3_CD8+ T Cells	RPS2
GZMB.2	1.3356e-08	0.489281	0.679	0.516	0.000337427	C3_CD8+ T Cells	GZMB
IGLC2	1.91576e-08	-0.905928	0.136	0.29	0.000483998	C3_CD8+ T Cells	IGLC2
GPBP1	1.92384e-08	0.48162	0.592	0.434	0.000486038	C3_CD8+ T Cells	GPBP1
RPS16.1	2.57952e-08	-0.272902	0.972	0.979	0.000651691	C3_CD8+ T Cells	RPS16
DOCK8.1	2.87878e-08	0.492989	0.516	0.361	0.000727295	C3_CD8+ T Cells	DOCK8
SNX6	3.39719e-08	0.470733	0.481	0.329	0.000858267	C3_CD8+ T Cells	SNX6
RPS18.2	3.42054e-08	-0.284617	0.993	0.992	0.000864165	C3_CD8+ T Cells	RPS18
CASP4.1	3.83899e-08	0.435496	0.561	0.389	0.000969881	C3_CD8+ T Cells	CASP4
RPS28.1	4.05744e-08	-0.294373	0.958	0.97	0.00102507	C3_CD8+ T Cells	RPS28
RPL32.2	4.15978e-08	-0.295909	0.993	0.992	0.00105093	C3_CD8+ T Cells	RPL32
GNG5	4.19971e-08	0.401954	0.676	0.498	0.00106102	C3_CD8+ T Cells	GNG5
RPS23.2	4.46339e-08	-0.265624	0.99	0.987	0.00112763	C3_CD8+ T Cells	RPS23
SERPINB1.1	4.88705e-08	0.480315	0.411	0.264	0.00123466	C3_CD8+ T Cells	SERPINB1
ETFA	5.05114e-08	0.371095	0.254	0.13	0.00127612	C3_CD8+ T Cells	ETFA
DUSP5.2	5.8654e-08	0.470432	0.467	0.304	0.00148184	C3_CD8+ T Cells	DUSP5
RPL10A.2	6.14185e-08	-0.321813	0.927	0.948	0.00155168	C3_CD8+ T Cells	RPL10A
STOM	6.42651e-08	0.381573	0.352	0.205	0.00162359	C3_CD8+ T Cells	STOM
SHISA5	7.38674e-08	0.50562	0.362	0.226	0.00186619	C3_CD8+ T Cells	SHISA5
C4orf3	9.28428e-08	0.432405	0.613	0.461	0.00234558	C3_CD8+ T Cells	C4orf3
RPS3.2	1.08919e-07	-0.25297	0.99	0.988	0.00275173	C3_CD8+ T Cells	RPS3
TOP1.1	1.63757e-07	0.455447	0.502	0.351	0.00413716	C3_CD8+ T Cells	TOP1
MORC3	2.05542e-07	0.502716	0.251	0.137	0.00519281	C3_CD8+ T Cells	MORC3
BAG1	2.19325e-07	0.373793	0.317	0.181	0.00554102	C3_CD8+ T Cells	BAG1
NAPA	2.79754e-07	0.407093	0.314	0.186	0.00706771	C3_CD8+ T Cells	NAPA
CD47	2.89839e-07	0.483679	0.498	0.359	0.00732248	C3_CD8+ T Cells	CD47
LPIN2.1	2.99745e-07	0.496391	0.383	0.245	0.00757277	C3_CD8+ T Cells	LPIN2
TMEM123	3.1915e-07	0.453548	0.289	0.165	0.00806301	C3_CD8+ T Cells	TMEM123
TAP2	4.10686e-07	0.421113	0.261	0.143	0.0103756	C3_CD8+ T Cells	TAP2
RPL8.2	4.44484e-07	-0.284241	0.962	0.976	0.0112295	C3_CD8+ T Cells	RPL8
PSME1	5.25966e-07	0.334008	0.798	0.69	0.013288	C3_CD8+ T Cells	PSME1
DEGS1	6.67042e-07	0.439541	0.321	0.194	0.0168522	C3_CD8+ T Cells	DEGS1
OGFR	6.78794e-07	0.469254	0.251	0.142	0.0171491	C3_CD8+ T Cells	OGFR
IDH2.1	7.52484e-07	0.417456	0.505	0.361	0.0190107	C3_CD8+ T Cells	IDH2
RPL9.2	7.79375e-07	-0.270103	0.983	0.975	0.0196901	C3_CD8+ T Cells	RPL9
USP15	1.06821e-06	0.43588	0.415	0.281	0.0269873	C3_CD8+ T Cells	USP15
VPS37B.1	1.12054e-06	0.369676	0.585	0.423	0.0283092	C3_CD8+ T Cells	VPS37B
IRF9	1.20601e-06	0.436018	0.317	0.193	0.0304685	C3_CD8+ T Cells	IRF9
RPL34.2	1.28959e-06	-0.280423	0.972	0.976	0.0325803	C3_CD8+ T Cells	RPL34
SMCHD1	1.64804e-06	0.476969	0.519	0.4	0.041636	C3_CD8+ T Cells	SMCHD1
DECR1	1.78116e-06	0.374071	0.321	0.197	0.0449991	C3_CD8+ T Cells	DECR1
ALOX5AP.2	1.95716e-06	0.426677	0.634	0.495	0.0494456	C3_CD8+ T Cells	ALOX5AP
HSP90AB1	2.08177e-06	-0.39755	0.714	0.783	0.0525939	C3_CD8+ T Cells	HSP90AB1
RPS5.2	2.17373e-06	-0.278884	0.934	0.941	0.0549172	C3_CD8+ T Cells	RPS5
CEBPD	2.56263e-06	0.517147	0.265	0.156	0.0647423	C3_CD8+ T Cells	CEBPD
CLEC2D.2	2.69665e-06	0.440443	0.732	0.63	0.0681281	C3_CD8+ T Cells	CLEC2D
IRF1.1	2.71551e-06	0.346597	0.787	0.653	0.0686047	C3_CD8+ T Cells	IRF1
CD74.2	3.37951e-06	0.319022	0.864	0.727	0.0853799	C3_CD8+ T Cells	CD74
SOCS1.1	3.71697e-06	0.634554	0.439	0.312	0.0939056	C3_CD8+ T Cells	SOCS1
KLF2.1	4.4053e-06	-0.749968	0.178	0.303	0.111295	C3_CD8+ T Cells	KLF2
PSMA4	5.28736e-06	0.422401	0.509	0.378	0.13358	C3_CD8+ T Cells	PSMA4
KPNB1	5.64161e-06	0.410281	0.324	0.208	0.14253	C3_CD8+ T Cells	KPNB1
TAPBP	6.19712e-06	0.385682	0.526	0.4	0.156564	C3_CD8+ T Cells	TAPBP
CCDC85B	7.05288e-06	0.326152	0.547	0.399	0.178184	C3_CD8+ T Cells	CCDC85B
PRF1.2	8.32734e-06	0.536102	0.645	0.549	0.210382	C3_CD8+ T Cells	PRF1
APOBEC3H	9.0622e-06	0.373177	0.307	0.192	0.228947	C3_CD8+ T Cells	APOBEC3H
MT1X.1	9.50705e-06	-0.944295	0.324	0.441	0.240186	C3_CD8+ T Cells	MT1X
DENND2D.1	1.05952e-05	0.37349	0.411	0.279	0.267677	C3_CD8+ T Cells	DENND2D
NDUFA9	1.08244e-05	0.354253	0.279	0.172	0.273468	C3_CD8+ T Cells	NDUFA9
RPL4.1	1.32372e-05	-0.286256	0.794	0.825	0.334426	C3_CD8+ T Cells	RPL4
ZFP36L2.1	1.47233e-05	0.308319	0.906	0.865	0.371969	C3_CD8+ T Cells	ZFP36L2
CAPN2	1.58729e-05	0.291817	0.265	0.158	0.401014	C3_CD8+ T Cells	CAPN2
RPL22.1	1.84989e-05	-0.288041	0.829	0.86	0.467356	C3_CD8+ T Cells	RPL22
TRIM56	1.88221e-05	0.376006	0.254	0.154	0.475523	C3_CD8+ T Cells	TRIM56
IRF2.1	1.88619e-05	0.361023	0.355	0.241	0.476527	C3_CD8+ T Cells	IRF2
CD247	2.00309e-05	0.391073	0.599	0.499	0.506061	C3_CD8+ T Cells	CD247
UBALD2	2.38104e-05	0.360196	0.484	0.357	0.601546	C3_CD8+ T Cells	UBALD2
GLIPR2	2.82339e-05	0.386272	0.307	0.206	0.713302	C3_CD8+ T Cells	GLIPR2
UBE2L3	2.97756e-05	0.271357	0.544	0.4	0.752252	C3_CD8+ T Cells	UBE2L3
HSPA5	3.61393e-05	-0.466433	0.383	0.488	0.913023	C3_CD8+ T Cells	HSPA5
RPS21.2	4.0152e-05	-0.283281	0.868	0.878	1	C3_CD8+ T Cells	RPS21
GSTK1	4.26508e-05	0.265803	0.582	0.442	1	C3_CD8+ T Cells	GSTK1
NPC2	5.17312e-05	0.291527	0.258	0.159	1	C3_CD8+ T Cells	NPC2
UBE2N	5.50105e-05	0.316026	0.453	0.336	1	C3_CD8+ T Cells	UBE2N
PMAIP1.2	5.60308e-05	0.479915	0.495	0.377	1	C3_CD8+ T Cells	PMAIP1
FOSB.2	6.1956e-05	-0.485112	0.268	0.378	1	C3_CD8+ T Cells	FOSB
RPL7.1	6.37849e-05	-0.250312	0.875	0.876	1	C3_CD8+ T Cells	RPL7
SETX	6.63205e-05	0.329958	0.254	0.157	1	C3_CD8+ T Cells	SETX
PYURF	7.3518e-05	0.277709	0.376	0.255	1	C3_CD8+ T Cells	PYURF
TRADD	8.12945e-05	0.325007	0.261	0.169	1	C3_CD8+ T Cells	TRADD
CLDND1	8.30824e-05	0.387116	0.425	0.311	1	C3_CD8+ T Cells	CLDND1
IER5L.1	9.1274e-05	-0.393292	0.16	0.264	1	C3_CD8+ T Cells	IER5L
RGCC.1	9.46115e-05	-0.5044	0.544	0.622	1	C3_CD8+ T Cells	RGCC
TMX1	9.49208e-05	0.283393	0.251	0.156	1	C3_CD8+ T Cells	TMX1
CALCOCO2	9.92487e-05	0.264394	0.279	0.176	1	C3_CD8+ T Cells	CALCOCO2
RAC2.1	0.00010997	0.260083	0.815	0.7	1	C3_CD8+ T Cells	RAC2
USP36	0.000111893	0.287223	0.338	0.224	1	C3_CD8+ T Cells	USP36
ARID4B.1	0.00012267	0.323541	0.606	0.477	1	C3_CD8+ T Cells	ARID4B
FAM118A	0.000123722	0.338866	0.321	0.217	1	C3_CD8+ T Cells	FAM118A
RAP1B	0.000150364	0.278411	0.69	0.563	1	C3_CD8+ T Cells	RAP1B
EEF1B2.2	0.000150594	-0.341649	0.791	0.808	1	C3_CD8+ T Cells	EEF1B2
PLA2G16.1	0.000162903	0.290439	0.366	0.259	1	C3_CD8+ T Cells	PLA2G16
PTMS.2	0.000167197	0.259964	0.557	0.44	1	C3_CD8+ T Cells	PTMS
INPP5D	0.000167717	0.323319	0.258	0.168	1	C3_CD8+ T Cells	INPP5D
PSMA5	0.000178889	0.341339	0.533	0.434	1	C3_CD8+ T Cells	PSMA5
MRFAP1.1	0.000180379	0.326552	0.512	0.397	1	C3_CD8+ T Cells	MRFAP1
FYB1.1	0.00018566	0.300181	0.735	0.62	1	C3_CD8+ T Cells	FYB1
FKBP3	0.000191926	0.25766	0.265	0.171	1	C3_CD8+ T Cells	FKBP3
UBE2S	0.00019195	-0.364414	0.439	0.534	1	C3_CD8+ T Cells	UBE2S
SERPINB9	0.000203467	0.314187	0.328	0.227	1	C3_CD8+ T Cells	SERPINB9
ID2.1	0.000214648	0.258496	0.645	0.525	1	C3_CD8+ T Cells	ID2
ZC3HAV1	0.000214994	0.374722	0.467	0.365	1	C3_CD8+ T Cells	ZC3HAV1
CALR.1	0.000219208	-0.405328	0.516	0.588	1	C3_CD8+ T Cells	CALR
CASP3	0.000253051	0.277376	0.286	0.189	1	C3_CD8+ T Cells	CASP3
PGLS	0.000260848	0.265728	0.369	0.262	1	C3_CD8+ T Cells	PGLS
GZMM.1	0.000262605	-0.447976	0.397	0.471	1	C3_CD8+ T Cells	GZMM
TUBA4A	0.000345503	-0.331942	0.505	0.594	1	C3_CD8+ T Cells	TUBA4A
DUSP1.1	0.000446032	-0.524036	0.47	0.532	1	C3_CD8+ T Cells	DUSP1
RPL36A	0.000510257	-0.311774	0.533	0.586	1	C3_CD8+ T Cells	RPL36A
HERPUD2	0.000536928	0.306909	0.272	0.186	1	C3_CD8+ T Cells	HERPUD2
WIPF1	0.000548997	0.26575	0.571	0.463	1	C3_CD8+ T Cells	WIPF1
UTRN	0.000615218	0.260436	0.331	0.235	1	C3_CD8+ T Cells	UTRN
HNRNPH1	0.000623861	-0.308301	0.387	0.469	1	C3_CD8+ T Cells	HNRNPH1
PPP1CC	0.000677722	0.305813	0.31	0.221	1	C3_CD8+ T Cells	PPP1CC
GPR171	0.000734564	0.286504	0.425	0.316	1	C3_CD8+ T Cells	GPR171
TSC22D3.1	0.000854892	-0.350473	0.53	0.615	1	C3_CD8+ T Cells	TSC22D3
CD7.2	0.000903446	-0.332998	0.474	0.57	1	C3_CD8+ T Cells	CD7
ODC1	0.000936254	-0.36646	0.22	0.308	1	C3_CD8+ T Cells	ODC1
CYTIP	0.000979628	0.266743	0.631	0.544	1	C3_CD8+ T Cells	CYTIP
H2AFV	0.00098331	-0.304503	0.376	0.468	1	C3_CD8+ T Cells	H2AFV
CCL4.2	0.00100287	-0.708237	0.662	0.71	1	C3_CD8+ T Cells	CCL4
GPSM3	0.00115986	0.252925	0.61	0.492	1	C3_CD8+ T Cells	GPSM3
OPTN	0.00118487	0.254112	0.443	0.334	1	C3_CD8+ T Cells	OPTN
KDM6B.1	0.00120109	-0.375331	0.167	0.252	1	C3_CD8+ T Cells	KDM6B
BAX.1	0.00122023	0.344907	0.544	0.451	1	C3_CD8+ T Cells	BAX
MAP3K8	0.00134397	0.299902	0.261	0.182	1	C3_CD8+ T Cells	MAP3K8
CTSC.1	0.00136014	0.280709	0.641	0.554	1	C3_CD8+ T Cells	CTSC
MANF	0.00138581	-0.371886	0.188	0.268	1	C3_CD8+ T Cells	MANF
CLIC3.2	0.00142891	0.558789	0.338	0.255	1	C3_CD8+ T Cells	CLIC3
SUN2	0.00154411	-0.393444	0.195	0.276	1	C3_CD8+ T Cells	SUN2
PDE4B	0.00161281	0.292944	0.397	0.303	1	C3_CD8+ T Cells	PDE4B
PARP8	0.00178464	0.288798	0.293	0.207	1	C3_CD8+ T Cells	PARP8
MCUB	0.00192694	0.277326	0.265	0.186	1	C3_CD8+ T Cells	MCUB
TNFAIP8.1	0.00197853	0.268215	0.408	0.312	1	C3_CD8+ T Cells	TNFAIP8
C12orf57	0.00216741	-0.306518	0.429	0.509	1	C3_CD8+ T Cells	C12orf57
BBX	0.00221325	0.272	0.355	0.269	1	C3_CD8+ T Cells	BBX
IL7R.2	0.00236866	-0.525966	0.192	0.268	1	C3_CD8+ T Cells	IL7R
RTF1.1	0.00251877	0.27939	0.387	0.298	1	C3_CD8+ T Cells	RTF1
SDF2L1.1	0.00252743	-0.370328	0.181	0.252	1	C3_CD8+ T Cells	SDF2L1
RIPOR2	0.00286447	0.262327	0.258	0.185	1	C3_CD8+ T Cells	RIPOR2
TRBC2	0.00310007	-0.287626	0.787	0.806	1	C3_CD8+ T Cells	TRBC2
BTG2.1	0.00334021	-0.337814	0.436	0.513	1	C3_CD8+ T Cells	BTG2
PSAP	0.003807	0.337816	0.31	0.229	1	C3_CD8+ T Cells	PSAP
HSPH1	0.00386942	-0.362469	0.24	0.319	1	C3_CD8+ T Cells	HSPH1
HSPE1	0.00444349	-0.404828	0.571	0.626	1	C3_CD8+ T Cells	HSPE1
GCHFR	0.00445824	0.290069	0.258	0.187	1	C3_CD8+ T Cells	GCHFR
SNRPN	0.00471669	-0.300579	0.233	0.305	1	C3_CD8+ T Cells	SNRPN
ZFP36L1	0.00509833	-0.335705	0.334	0.405	1	C3_CD8+ T Cells	ZFP36L1
FOS.2	0.00547876	-0.55702	0.317	0.383	1	C3_CD8+ T Cells	FOS
PEBP1	0.00648949	-0.324454	0.272	0.333	1	C3_CD8+ T Cells	PEBP1
RSRP1	0.00664757	-0.268226	0.544	0.586	1	C3_CD8+ T Cells	RSRP1
FUS	0.00720122	-0.259363	0.582	0.617	1	C3_CD8+ T Cells	FUS
TUBB4B	0.00776519	-0.307579	0.362	0.422	1	C3_CD8+ T Cells	TUBB4B
DAD1	0.0077684	-0.258834	0.46	0.519	1	C3_CD8+ T Cells	DAD1
CSNK1G2	0.00777959	0.264977	0.282	0.213	1	C3_CD8+ T Cells	CSNK1G2
TIGIT.2	0.00819756	-0.26687	0.334	0.406	1	C3_CD8+ T Cells	TIGIT
HAVCR2.2	0.00825908	0.262337	0.338	0.265	1	C3_CD8+ T Cells	HAVCR2
HSP90B1	0.00922475	-0.292837	0.373	0.422	1	C3_CD8+ T Cells	HSP90B1
CDK2AP2.1	0.00957791	-0.279975	0.247	0.316	1	C3_CD8+ T Cells	CDK2AP2
PPP1R15A.2	0.00989356	-0.340741	0.247	0.311	1	C3_CD8+ T Cells	PPP1R15A
