# Supplementary material for: Unraveling T cell exhaustion in the immune microenvironment of osteosarcoma via single-cell RNA transcriptome
Source: Cancer Immunol Immunother. 2024 Jan 27;73(2):35. doi: 10.1007/s00262-023-03585-2 (PMC10821851; doi:10.1007/s00262-023-03585-2)
Supplement: Supplementary file 11 — Supplementary file11 (XLSX 11 kb) [file 262_2023_3585_MOESM11_ESM.xlsx]

## Sheet: Sheet1
Gene	HR	Lower	Upper	Likelihood	logrank	Wald
MYC	2.02636	1.35839	3.02279	0.00078585	0.000444536	0.000538121
IFNGR1	0.31677	0.138132	0.72643	0.00468553	0.00990782	0.00663294
FCGR2B	0.315178	0.120816	0.822213	0.0060244	0.0139808	0.0182701
GBP2	0.563005	0.37976	0.83467	0.00362999	0.0039379	0.0042427
SOCS1	0.520716	0.326734	0.829865	0.00487257	0.00560235	0.00606517
SAMD9L	0.489001	0.293989	0.813372	0.00360279	0.00586988	0.00585756
SAMHD1	0.547043	0.354535	0.84408	0.00656921	0.00602953	0.00641142
BRAF	2.99997	1.19225	7.54858	0.0192102	0.0199919	0.0196239
SAMD9	0.522087	0.313818	0.868576	0.0082882	0.0135868	0.0123322
SP140	0.0820341	0.0103178	0.652235	0.00353644	0.0153503	0.0180808
IFI44	0.67163	0.481073	0.937668	0.0186487	0.0193137	0.019388
UBE2L6	0.649376	0.451008	0.934994	0.0186429	0.0199653	0.0202672
CASP1	0.567907	0.344674	0.935719	0.0209861	0.024608	0.0263687
WAS	0.595576	0.404979	0.875875	0.00702026	0.00756715	0.00845227
LAG3	0.425155	0.197985	0.912982	0.0111118	0.0272037	0.0282761
IFI44L	0.696844	0.495472	0.980058	0.0266797	0.0363463	0.0379194
GBP4	0.599211	0.368488	0.974399	0.0243965	0.0380955	0.0389693
SLFN5	0.558436	0.320615	0.972664	0.0351211	0.0392725	0.0396034
LGALS9	0.663173	0.444864	0.988614	0.0373712	0.0425991	0.0437812
PRF1	0.543719	0.296172	0.998174	0.0281604	0.0468875	0.0493147
